# Supplementary material for: Exploring the link: Systemic immune-inflammation index as a marker in endometriosis—Insights from the NHANES 2001–2006 cross-sectional study
Source: PLoS One. 2024 Jun 6;19(6):e0304591. doi: 10.1371/journal.pone.0304591 (PMC11156273; doi:10.1371/journal.pone.0304591)
Supplement: S1 Data — (XLS) [file pone.0304591.s001.xls]

SEQN	gender	age	age_O	race	education	status of marital	PIR	PIR_O	WTMEC2YR	bmi	bmi_O	drink	drink_O	age of period	Ever been pregnant	endometriosis	lymp	neut	plt	SII
25268	2	1	21	4	2	5	2	1.97	28225.21157	1	23.12	1	15	12	1	1	1.9	9.6	625	3157.89
34235	2	3	43	3	2	3	1	1.06	31954.46744	3	52.85	1	2	14	1	1	1.7	12.9	416	3156.71
11791	2	2	32	4	2	5	1	0.98	36880.53399	1	19.66	0	0	10	1	1	1	13.9	222	3085.8
32556	2	3	41	3	2	5	3	5	73383.97894	2	26.97	1	2	13	2	1	1.7	11	471	3047.65
14226	2	2	35	3	2	1	3	5	7198.708047	2	25.18	1	6	14	1	1	1	5.6	522	2923.2
24888	2	3	51	3	2	3	1	1.31	51962.15455	2	25.41	1	1	15	1	1	1.2	9.1	378	2866.5
31635	2	1	27	1	1	1	1	0.84	3584.139434	2	27.82	0	0	12	1	1	0.6	6.2	277	2862.33
34101	2	1	26	3	2	1	3	3.73	10369.84402	2	27.22	1	2	12	1	1	2	16.3	346	2819.9
15143	2	1	29	4	1	5	1	0.25	39506.46435	3	34.27	0	0	12	1	1	1.1	13	229	2706.36
31386	2	3	45	3	1	1	2	1.81	41321.91989	2	25.01	1	2	14	1	1	2.1	13.4	424	2705.52
41223	2	3	42	4	1	5	2	2.65	16525.23673	1	19.55	0	0	13	1	0	2	10.3	516	2657.4
12548	2	1	23	3	2	6	3	4.31	4453.64656	2	27.55	1	10	13	1	1	1.5	11.4	345	2622
15092	2	2	35	3	2	1	3	5	96614.15343	1	18.92	0	0	12	2	1	1.2	7.8	395	2567.5
20847	2	2	30	3	2	1	2	2.76	76341.89293	3	31.11	1	1	12	1	1	1.2	9.3	318	2464.5
18136	2	1	22	1	1	4	1	0.84	19472.5528	2	26.13	1	1	11	1	1	1.4	10.1	328	2366.29
28958	2	1	28	3	2	5	2	2	84795.82203	1	22.15	1	1	13	2	0	1.1	8.1	321	2363.73
34129	2	2	33	1	1	1	1	0.8	1770.427152	2	26.67	0	0	13	1	1	1.2	11.1	251	2321.75
32094	2	3	45	3	2	1	3	5	109564.7801	3	34.16	1	1	11	1	1	1.4	8.7	373	2317.93
35990	2	1	22	3	2	1	1	1.2	6301.941009	1	24.29	0	0	12	1	1	2	16.2	280	2268
30954	2	2	34	3	1	1	2	1.67	6449.859229	2	29.4	0	0	13	1	1	2	14.7	308	2263.8
25869	2	2	38	3	2	1	2	2.45	87166.7447	3	34.17	1	2	12	1	1	1	8.4	266	2234.4
10119	2	1	22	3	2	1	2	1.46	6905.620037	2	29.42	0	0	10	1	1	1.6	14.5	245	2220.31
23680	2	1	22	1	1	1	1	0.68	34355.79077	3	38.63	0	0	10	1	0	1.7	12.1	303	2156.65
37078	2	3	45	3	2	1	2	2.05	92950.24721	2	25.3	0	0	13	1	1	2	10.3	415	2137.25
31321	2	1	25	1	2	1	2	2.03	19559.46482	1	19.64	0	0	14	1	0	1.1	8.1	285	2098.64
30503	2	1	27	3	2	6	1	0.32	69512.4061	1	16.69	0	0	13	1	1	2.3	12.4	385	2075.65
21568	2	3	43	3	2	1	3	5	126609.7367	1	22.45	1	4	13	1	0	1.3	5.8	462	2061.23
32713	2	3	45	5	2	2	3	4.42	89806.4687	2	25.29	0	0	14	1	1	1.2	7.1	343	2029.42
32704	2	2	33	3	2	6	3	3.1	8493.48301	2	26.2	1	4	12	1	1	1.3	8.1	324	2018.77
25019	2	2	34	1	2	1	2	1.86	2780.263166	3	35.16	1	3	12	1	1	1.8	8	454	2017.78
31824	2	1	22	3	2	1	1	0.78	7793.689733	1	22.6	1	6	12	1	0	1.6	10.9	296	2016.5
35287	2	3	45	3	2	1	1	1.37	93721.46517	2	28.91	1	1	12	1	1	1	5.4	373	2014.2
22387	2	3	54	3	2	1	2	2.66	83575.5511	1	24.65	0	0	13	1	1	1.6	7.7	418	2011.63
39521	2	1	24	1	1	6	1	1.19	2290.838984	3	40.28	1	3	10	1	1	1.5	8.2	367	2006.27
27425	2	1	24	3	2	1	2	1.53	8032.486708	1	24.14	0	0	12	1	1	1.6	11.3	284	2005.75
27244	2	2	39	4	2	1	2	2.67	34246.84897	1	24.7	0	0	16	1	0	1.8	6.1	590	1999.44
36391	2	1	24	4	1	6	2	2.5	5544.076401	3	52.03	0	0	14	1	0	1.8	11.1	321	1979.5
30677	2	1	25	3	2	1	3	5	8950.298172	2	27.01	2	90	16	1	1	1.5	9.3	318	1971.6
26941	2	3	43	3	2	3	3	4.3	141560.4757	3	39.07	1	10	10	1	1	1.3	7.4	343	1952.46
25319	2	2	39	3	2	1	1	1.24	6661.424053	3	38.23	1	4	12	1	0	0.9	7.3	240	1946.67
12317	2	1	26	3	2	1	2	2.73	7614.611454	2	26.95	0	0	13	1	1	1.4	11.2	243	1944
26643	2	1	22	3	2	6	3	4.06	6494.741641	1	19.15	1	24	12	1	0	0.9	6.2	282	1942.67
21527	2	2	35	1	2	1	1	0.84	5797.628279	3	34.18	0	0	9	1	1	1.7	7.6	430	1922.35
30857	2	1	24	4	2	5	1	0.83	29901.39273	3	56.28	1	3	14	1	1	1.9	11	330	1910.53
39787	2	2	38	4	2	3	1	0.62	52867.45474	2	25.51	0	0	14	1	0	1.9	7.3	496	1905.68
11697	2	1	22	3	2	5	1	0.23	7385.606559	2	29.27	1	2	8	1	1	1.3	6.8	362	1893.54
34571	2	1	29	3	2	1	3	5	6509.537119	1	17.41	1	1	13	1	1	2	13.7	276	1890.6
32958	2	3	45	3	2	1	3	5	77909.48763	1	23.9	1	2	16	1	0	1.3	8	307	1889.23
23637	2	3	40	3	2	1	2	2.79	113807.5018	1	23.09	1	1	13	1	0	1	6.9	273	1883.7
11770	2	1	24	5	2	6	3	4.51	6505.653181	2	26.86	1	4	12	1	1	2.8	15.1	349	1882.11
25146	2	1	22	4	2	5	3	4.45	5832.413424	1	23.59	1	2	14	1	1	1.3	9.2	258	1825.85
26154	2	1	25	3	2	4	2	1.64	76658.54914	1	18.91	1	1	14	1	1	1.1	7.4	271	1823.09
34977	2	1	23	4	2	6	2	1.45	28127.76164	3	52.4	1	6	10	1	0	1.8	6	540	1800
22516	2	3	40	1	1	1	2	1.52	20155.46403	3	38.17	1	3	12	1	1	0.9	5.3	304	1790.22
35657	2	1	29	4	2	1	2	2.33	32381.4766	2	25.16	0	0	17	1	0	1.2	8.8	243	1782
28095	2	3	43	1	2	1	3	5	19464.68195	2	26.53	1	4	13	1	1	1.5	7.5	356	1780
38963	2	1	29	3	2	1	2	2.98	7195.202415	3	32.04	1	4	12	1	0	1.6	9.1	312	1774.5
27501	2	1	28	1	1	1	1	1.25	4366.939554	3	36.75	0	0	12	1	0	1.3	8.1	284	1769.54
35133	2	3	51	3	2	3	3	3.48	97223.07812	2	26.88	1	4	13	1	0	1.5	9.4	282	1767.2
29580	2	2	33	2	1	5	1	0.36	7268.163247	2	25.18	0	0	8	1	1	1.3	8.5	269	1758.85
26030	2	2	36	3	2	5	3	4.94	102918.9869	3	50.33	0	0	13	2	0	1.5	7.4	351	1731.6
25447	2	2	32	3	2	1	3	4.35	7943.154626	2	27.39	1	5	12	1	1	1.3	11.1	201	1716.23
40653	2	3	44	2	1	2	1	0.21	20211.493	3	32.4	1	2	13	1	0	1	6	286	1716
21866	2	1	22	4	1	5	1	0.94	28227.99591	1	23.89	1	4	16	1	1	1.1	8.2	230	1714.55
14616	2	1	21	1	2	5	2	2.37	1600.55068	2	27.85	1	5	15	1	0	2.8	10.3	464	1706.86
17834	2	1	21	1	2	5	2	1.46	1594.588541	2	28.5	1	1	12	1	0	1.6	9.2	296	1702
12664	2	3	48	4	2	4	2	1.5	25229.69521	2	26.03	1	2	13	1	1	1.8	10.7	285	1694.17
33022	2	2	30	5	2	6	3	3.11	11403.87253	3	32.98	1	4	11	1	0	1.6	8.8	306	1683
32915	2	1	20	4	2	1	1	0.44	5187.90781	2	28.44	0	0	13	1	0	1.7	9.5	301	1682.06
31439	2	2	31	3	2	1	3	3.11	9059.698884	3	38.24	1	1	10	1	0	1.4	7	336	1680
18243	2	2	34	4	1	6	2	1.75	22062.80029	1	20.56	1	3	14	1	0	1	4.3	390	1677
36694	2	2	32	3	2	1	3	5	76995.0625	3	32.27	1	3	12	1	0	0.9	6.7	225	1675
14175	2	1	23	3	1	1	1	0.42	7082.293974	2	25.64	0	0	12	1	1	1.9	10.4	305	1669.47
28374	2	2	31	3	2	3	2	2.23	9825.913312	3	32.21	1	5	11	1	1	2.5	7.6	548	1665.92
26525	2	1	21	3	2	5	3	3.28	76658.54914	2	25.47	1	4	10	2	0	2.1	9.3	375	1660.71
28145	2	2	30	1	2	1	1	0.87	32575.4225	3	31.06	1	1	12	1	1	1.6	7.2	369	1660.5
41259	2	1	22	1	1	1	1	1.04	2183.405565	3	37.28	1	2	16	1	0	2.6	13.9	310	1657.31
23298	2	3	50	1	1	1	1	0.66	20647.92008	3	36.75	1	2	15	1	1	1.4	8.4	276	1656
40290	2	2	31	4	2	5	2	1.99	22723.36607	3	44.55	0	0	9	1	0	1.5	5.4	460	1656
32626	2	2	33	3	2	6	3	3.31	8117.409931	1	24.12	0	0	13	1	0	1.4	5.3	437	1654.36
34722	2	1	25	3	2	1	3	3.92	6509.537119	3	38.4	1	2	13	1	0	1.7	7.6	370	1654.12
35376	2	1	28	3	2	1	3	5	6119.392748	2	28.49	0	0	13	1	0	1.4	10	231	1650
26426	2	1	23	4	2	6	2	2.56	6780.22345	3	33.01	1	1	10	1	1	1.1	5.2	349	1649.82
31821	2	1	25	3	2	1	2	2.8	6661.687745	2	28.6	0	0	13	1	0	2.2	9.7	374	1649
34457	2	3	44	3	2	6	3	5	88058.21728	1	22.97	1	5	16	1	0	1.8	7.1	418	1648.78
30887	2	1	29	1	2	3	2	1.69	32982.32442	3	53.57	1	6	14	2	0	2.6	9	476	1647.69
13932	2	1	20	2	2	5	1	0.93	6875.598265	3	32.42	1	3	14	1	1	1.7	9	311	1646.47
26202	2	3	45	3	2	2	1	0.97	40485.80752	3	31.84	0	0	16	1	0	2.9	7.9	602	1639.93
37332	2	3	46	3	1	3	3	3.9	100625.4443	2	25.66	1	1	14	1	0	1.2	5.8	339	1638.5
10294	2	1	23	3	1	5	1	0.05	4333.801864	1	18.42	1	1	9	1	0	1.4	10.7	214	1635.57
40661	2	3	49	3	2	3	3	3.66	88058.21728	2	27.52	0	0	12	1	0	1.6	6	432	1620
23758	2	2	36	1	2	1	2	2.39	4381.411289	3	31.28	1	4	15	1	0	1.1	7.3	244	1619.27
39989	2	3	44	5	2	5	1	0.76	31475.38364	2	27.11	1	3	12	1	0	0.9	4.6	316	1615.11
22131	2	1	27	3	2	1	3	5	7818.283312	1	24.68	1	2	14	1	1	1.5	10.3	235	1613.67
32163	2	3	47	1	1	4	2	1.68	23796.90074	3	32.26	1	1	12	1	0	2.2	7.1	497	1603.95
31073	2	2	39	3	2	3	2	2.67	44988.30391	1	19.53	1	3	13	1	0	1.3	6.8	305	1595.38
31975	2	3	51	3	2	3	1	0.7	45463.33009	3	37.17	0	0	12	1	0	1.7	7.4	366	1593.18
30585	2	2	35	2	1	1	1	1.3	53440.93933	3	35.84	0	0	12	1	0	1.5	6	398	1592
24720	2	1	24	3	2	6	3	3.9	70440.90555	2	26.61	1	1	11	1	0	1.9	12.6	239	1584.95
40058	2	3	40	3	2	5	2	1.99	51748.66167	3	31.05	1	2	12	1	0	1.9	8.2	367	1583.89
23735	2	2	30	3	2	1	2	2.17	7645.778173	2	25.17	0	0	14	1	0	1.6	7.7	328	1578.5
34227	2	1	27	1	2	6	3	5	1988.115717	3	32.08	1	2	10	1	0	2.5	8.8	447	1573.44
40077	2	2	32	4	2	1	2	2.8	6692.224906	2	29.25	1	5	9	1	0	2.8	13.8	319	1572.21
38412	2	1	26	3	2	5	2	1.57	56192.05192	1	23.68	1	1	10	2	0	2.1	7.3	452	1571.24
23832	2	1	28	1	2	1	2	2.06	7794.354739	3	30.32	0	0	10	1	0	1.7	10	267	1570.59
13845	2	3	52	1	1	1	2	1.71	9075.105781	2	25.32	0	0	15	1	1	1.8	9.2	307	1569.11
22873	2	1	24	1	2	6	1	0.92	37961.5948	2	27.85	1	1	9	1	0	1	5.6	280	1568
24384	2	2	31	5	2	6	3	5	7590.791072	3	30.71	1	2	12	1	0	2	8.1	387	1567.35
18911	2	1	29	1	2	1	3	5	2786.950289	1	24.8	1	15	11	1	1	1.1	6.5	264	1560
41160	2	1	23	4	2	5	1	0.04	3862.97021	3	31.89	0	0	14	1	0	2.3	5.7	626	1551.39
39575	2	1	22	1	1	6	1	0.13	2624.279349	3	32.5	0	0	12	1	0	1.6	6.8	363	1542.75
32405	2	2	36	3	2	1	3	4.27	10859.35592	3	38.77	0	0	16	1	0	2	9	342	1539
24234	2	1	20	3	2	5	3	3.14	7195.589517	1	24.4	1	2	13	1	0	1.4	9.7	222	1538.14
37787	2	3	45	4	2	3	2	2.24	31878.61306	3	37.65	1	4	14	1	1	1.9	8.6	339	1534.42
31615	2	3	47	1	2	3	2	1.78	18615.75845	3	36.26	1	2	12	1	0	1.2	5.1	361	1534.25
37804	2	3	40	3	2	6	3	4.35	117359.687	3	40.22	1	3	13	2	0	3.8	12.1	481	1531.61
26179	2	2	39	3	2	1	3	5	94551.42139	1	22.94	0	0	11	2	0	0.7	4.7	228	1530.86
14946	2	2	36	3	2	1	2	3	7155.257759	3	44.73	1	2	10	1	0	1.9	9.5	305	1525
40510	2	1	23	3	2	1	3	4.22	7434.698025	2	29.35	1	16	14	1	0	2.3	10.5	334	1524.78
28748	2	3	41	3	2	1	2	2.99	104299.6548	3	33.06	1	1	10	1	0	2.2	9.5	353	1524.32
28334	2	1	29	3	2	1	3	5	62469.53295	1	23.29	1	20	12	2	0	1.2	7.2	254	1524
18323	2	1	27	5	2	1	3	5	5757.493035	1	18.6	0	0	12	1	0	1.4	8.6	248	1523.43
11765	2	1	29	3	2	1	3	4.08	7614.611454	1	24.85	0	0	12	1	1	1.4	8.4	253	1518
20077	2	3	48	1	1	1	2	2.09	12388.91525	1	24.1	1	2	16	1	0	2	8.4	361	1516.2
37089	2	1	28	3	2	1	3	3.42	6176.909058	3	30.91	1	1	13	1	0	1.7	8.3	309	1508.65
35545	2	1	24	1	2	5	3	3.01	16946.21548	2	29.48	0	0	13	1	0	1.4	7.6	277	1503.71
35261	2	1	24	3	1	4	1	0.23	69409.96395	1	23.15	1	2	12	1	0	2.1	8.5	371	1501.67
30468	2	3	52	3	2	1	2	2.23	77815.42634	3	41.12	1	1	13	2	1	2.3	10.9	316	1497.57
37561	2	2	34	2	2	3	1	0.16	56722.26373	3	31.08	1	1	12	1	0	2	6.4	467	1494.4
30881	2	3	43	4	2	5	3	3.38	25488.34493	3	48.91	0	0	15	1	0	1.6	6.1	391	1490.69
31152	2	1	27	1	2	1	2	1.76	22237.01734	3	39.88	0	0	10	1	0	1.7	7.4	342	1488.71
40355	2	1	21	3	1	1	1	1.06	5276.672772	1	23.38	2	120	13	1	0	2.3	11.6	295	1487.83
34881	2	1	26	3	2	1	3	5	7518.227428	3	31.15	2	40	13	1	0	1.6	9.1	261	1484.44
21636	2	1	22	3	1	6	3	3.34	79667.50994	1	24.65	1	3	12	1	0	1.5	7.5	296	1480
40517	2	2	30	3	2	1	1	1.29	9166.327611	3	34.6	0	0	12	1	0	1.2	7.3	243	1478.25
35138	2	1	29	4	2	5	2	2.71	5544.076401	3	35.44	1	3	9	1	0	1.6	9.3	254	1476.38
11878	2	2	33	1	2	4	1	0.34	23921.52499	3	34.6	1	6	10	1	1	3.2	12.8	369	1476
14804	2	1	27	4	1	5	1	0.11	7056.802672	3	35.04	1	8	10	1	0	2.4	11.5	308	1475.83
32794	2	1	26	3	1	6	1	0.6	6509.853987	1	20.69	1	16	13	1	1	1.7	6.3	398	1474.94
36171	2	3	45	3	2	1	3	3.63	107619.5639	2	27.69	1	2	13	1	0	2.1	7	442	1473.33
36176	2	3	41	3	2	6	1	0.2	51748.66167	3	39.6	1	2	12	1	0	2.2	12.2	265	1469.55
22504	2	1	26	3	2	1	3	5	6600.463184	2	25.73	1	5	11	1	0	1.9	7.5	372	1468.42
27756	2	1	26	4	1	5	1	1.2	8288.671115	1	18.27	0	0	14	1	0	2.2	9.6	336	1466.18
11391	2	1	22	3	2	1	2	2.51	7291.296314	2	26.09	1	28	12	1	1	1.9	8.9	313	1466.16
33372	2	1	21	3	2	6	3	5	74235.6969	2	28.86	1	10	16	1	0	1.4	9.5	216	1465.71
11154	2	3	46	4	2	1	3	3.35	27322.09226	3	37.71	0	0	10	1	1	2	10	293	1465
39806	2	1	23	1	2	5	2	1.68	23331.17906	1	20.31	1	3	12	2	0	2.3	7.4	455	1463.91
25055	2	1	25	4	2	5	1	1.29	38405.15258	3	32.25	1	4	13	2	0	1.8	5.6	470	1462.22
24736	2	2	30	3	2	1	3	5	8086.523493	3	51.14	1	1	10	1	0	3	12.3	356	1459.6
40909	2	1	29	3	2	3	2	2.98	84529.0841	3	58.14	1	2	7	2	0	2.5	8	456	1459.2
33954	2	2	30	3	2	1	3	4.05	91859.28841	3	34.8	1	1	12	1	0	1.3	8.2	231	1457.08
36018	2	1	27	1	2	5	1	1.31	30208.71307	1	22.71	1	1	17	1	0	2.2	7.2	444	1453.09
35662	2	2	34	3	2	1	3	4.68	9400.307962	2	26.87	1	1	13	1	1	2.1	10.2	299	1452.29
36285	2	2	34	1	1	5	1	0.39	2663.209964	3	39.97	1	1	11	1	0	2.1	9.8	310	1446.67
29933	2	2	33	3	2	5	3	5	69524.71396	2	26	1	2	14	2	0	2.7	9.8	398	1444.59
26212	2	2	30	4	2	3	1	0.59	38295.50978	3	35.76	1	1	12	1	0	1.5	6.9	314	1444.4
10887	2	2	38	1	2	5	2	1.58	26038.40751	1	17.26	1	2	12	1	1	1.6	7.6	304	1444
20055	2	1	23	3	2	1	3	4.74	6568.463713	1	23.62	1	5	13	1	1	1.3	6.6	283	1436.77
28932	2	2	31	1	1	6	2	1.46	2655.270306	3	30.4	1	1	13	1	0	1.8	9.6	269	1434.67
39764	2	3	49	3	2	1	3	3.41	95962.66251	3	37.4	0	0	12	1	0	2.2	9.2	343	1434.36
37302	2	1	22	1	2	5	2	2.93	19559.46482	1	22.19	1	2	15	1	0	0.9	5.2	248	1432.89
27974	2	2	31	1	2	6	1	0	3953.998177	2	28.84	0	0	15	1	0	1.6	9.2	249	1431.75
22633	2	3	52	3	2	1	2	2.24	93483.09391	3	38.47	0	0	12	1	0	2.6	9.9	375	1427.88
39993	2	1	25	5	2	1	1	0.75	5963.919735	1	24.8	1	1	11	1	0	1.9	7.1	382	1427.47
25425	2	3	44	3	2	1	3	4.13	116569.2748	2	26.79	1	1	12	1	1	1.7	6.6	366	1420.94
30131	2	1	26	3	2	1	2	2.48	92145.4948	1	23.45	0	0	12	2	0	1.8	5.7	448	1418.67
41113	2	1	20	3	2	6	1	0.62	6808.990039	2	28.7	0	0	12	1	0	2.1	8.2	363	1417.43
22592	2	3	51	3	2	1	3	4.24	104658.3206	1	23.73	1	7	13	1	0	1.6	5.1	444	1415.25
18257	2	1	21	3	2	1	2	1.77	78575.20851	1	18.59	0	0	11	2	0	1.6	8.6	263	1413.63
10787	2	1	29	1	1	1	3	5	34895.38274	1	23.19	1	4	10	2	1	2	8.8	321	1412.4
35513	2	1	26	2	2	1	3	5	6489.94109	2	28.21	1	14	16	1	0	1.9	9.8	272	1402.95
31545	2	2	33	1	1	1	1	1.2	28044.9659	1	21.38	0	0	14	1	0	1.4	5.4	363	1400.14
25725	2	2	33	4	1	1	1	0.56	37935.52594	3	30.3	1	12	14	1	0	2	5.5	508	1397
35577	2	2	38	3	2	3	3	4.17	123455.5357	1	21.83	1	3	13	1	0	2	6.1	458	1396.9
40569	2	3	45	3	2	6	2	1.72	43816.54594	1	24.23	1	2	10	1	0	1.8	5.5	456	1393.33
33345	2	3	46	3	2	3	1	1.02	125339.0274	3	47.79	1	3	11	1	1	1.9	7.4	357	1390.42
11088	2	1	23	4	2	5	2	2.66	6328.324842	3	33.44	0	0	9	1	1	2.5	10.1	343	1385.72
23316	2	1	27	3	2	1	3	5	77506.62442	2	29.73	0	0	13	1	0	1.7	11.6	203	1385.18
35336	2	1	22	1	1	5	2	2.67	18470.78259	2	27.51	0	0	12	2	0	1.2	5.5	300	1375
12165	2	2	34	3	2	5	1	0.92	50775.69961	1	21.79	1	6	17	1	0	1.7	5.7	410	1374.71
27556	2	2	33	3	2	1	3	5	8086.523493	3	36.3	0	0	11	1	0	2.5	12.1	283	1369.72
38514	2	3	46	3	2	5	3	5	97822.22664	3	51.27	1	5	12	1	0	2.9	9	441	1368.62
34824	2	2	34	1	2	4	1	0.97	18472.13729	1	20.36	1	6	14	1	0	1.7	6.6	352	1366.59
31921	2	1	20	3	2	5	3	4.71	6768.580736	2	29.37	1	1	12	1	0	1.8	9.8	251	1366.56
24760	2	1	25	3	2	1	3	5	6968.501952	3	31.67	1	2	11	1	0	1.6	9.1	240	1365
27975	2	2	30	3	2	1	3	5	84415.82572	1	23.42	1	2	11	1	1	1.8	8.9	276	1364.67
32214	2	3	45	3	2	1	1	0.97	43172.66104	2	29.04	1	1	13	1	0	1.9	6.3	411	1362.79
31936	2	1	22	3	2	5	1	1.05	7980.775426	1	23.87	1	5	13	1	0	1.7	8.1	286	1362.71
31837	2	1	24	1	1	1	1	0.9	3177.720905	2	29.98	0	0	14	1	0	2.5	8.4	405	1360.8
38972	2	1	24	1	2	6	2	2.65	2654.475012	2	25.47	0	0	11	1	0	1.5	8.6	237	1358.8
38023	2	3	51	1	2	1	2	2.8	22334.04413	2	29.87	0	0	10	1	0	1.5	5.9	345	1357
20600	2	3	44	1	1	5	1	1.01	11959.73526	3	40.61	0	0	16	1	0	1.5	6.5	313	1356.33
11720	2	1	20	1	2	6	2	1.64	17322.57838	2	29.22	1	1	14	1	0	1.4	6.3	301	1354.5
25834	2	2	36	3	2	1	3	5	7410.949154	1	22.17	2	240	14	1	0	1	5.8	233	1351.4
12358	2	2	35	3	2	5	3	5	58240.55802	1	20.44	1	3	13	2	0	1.8	5.4	450	1350
36752	2	2	32	5	2	1	3	5	7115.062462	2	29.44	0	0	12	1	0	1.8	7.9	307	1347.39
21224	2	3	47	1	1	4	1	0.67	19489.9886	2	27.93	0	0	12	1	0	2.2	9.5	312	1347.27
16708	2	1	23	3	2	5	2	1.58	60987.10233	1	24.44	1	4	13	2	0	1.5	6.8	297	1346.4
24279	2	3	46	3	2	1	3	3.02	138287.1944	2	28.03	0	0	14	1	0	1.1	5	295	1340.91
35241	2	2	30	1	1	5	1	0.44	33736.96743	3	34.78	1	2	14	1	0	2.1	9.5	296	1339.05
14039	2	2	39	3	2	2	3	4.49	7266.170052	2	26.97	1	3	15	1	0	1.4	7.1	264	1338.86
23508	2	1	25	3	2	6	3	4.45	68796.45898	1	18.24	1	1	13	1	0	1.4	10.8	173	1334.57
25780	2	1	22	3	2	1	2	2.55	5927.500628	1	22.13	1	20	15	1	0	2.4	15.1	212	1333.83
11804	2	2	39	3	2	3	2	1.81	90336.59405	3	37.15	0	0	10	1	1	2	6.7	397	1329.95
41244	2	3	51	3	2	1	3	5	91583.23502	3	41.95	1	1	11	1	0	1.6	5.4	393	1326.38
38867	2	2	38	3	2	1	3	5	8499.283397	3	30.55	1	8	13	1	1	1.8	9	265	1325
38931	2	1	25	1	1	1	1	0.48	2193.827881	2	25.65	0	0	14	1	0	2.2	8.9	327	1322.86
35935	2	1	21	5	1	5	3	4.5	24510.93688	3	31.06	1	2	14	2	0	2.1	7.5	370	1321.43
34161	2	2	31	1	1	1	1	0.78	3805.968362	2	26	0	0	12	1	0	1.2	5.6	283	1320.67
41044	2	3	43	5	1	1	3	3.1	39998.72031	1	22.8	0	0	17	1	0	1.2	4.7	337	1319.92
41428	2	2	34	3	2	1	2	2.07	9900.431404	3	44.86	1	1	12	1	1	2.4	9.4	337	1319.92
38126	2	1	23	4	1	5	1	0.27	6045.169414	2	29.81	1	2	12	1	0	1.4	5.8	318	1317.43
25911	2	1	25	3	2	1	2	1.83	75682.04132	3	37.45	1	1	14	1	0	1.8	9	263	1315
32180	2	2	31	3	2	1	3	5	9833.91615	1	24.77	1	1	11	1	0	1.6	8.9	236	1312.75
27621	2	2	32	3	2	1	3	5	8578.1507	3	32.32	0	0	15	1	1	4	12.5	419	1309.38
21115	2	2	32	1	1	1	1	0.35	22530.61297	3	42.57	0	0	13	1	1	2.8	8.3	441	1307.25
31298	2	2	33	1	2	6	2	2.83	29586.95106	2	26.87	0	0	14	1	0	1.6	5	418	1306.25
10247	2	2	37	3	2	1	3	5	59632.54056	1	24.52	1	4	16	1	0	1.7	7	317	1305.29
40490	2	2	36	5	2	6	2	2.65	87427.94207	2	26.26	1	1	14	1	0	2.7	8.9	395	1302.04
41197	2	3	47	3	2	1	3	5	79008.59522	3	31.56	1	1	16	1	0	1.6	4.7	443	1301.31
37037	2	1	29	3	2	1	3	4.55	4873.325569	2	25.51	1	1	14	1	0	1.6	10.6	196	1298.5
40929	2	2	34	5	2	1	3	4.52	7112.211482	3	31.58	1	30	14	1	0	3.1	14.3	281	1296.23
31680	2	1	24	1	1	6	1	0.53	1430.248495	2	27.79	1	4	12	1	0	1.8	7.7	303	1296.17
14860	2	1	29	2	2	3	1	0.87	63718.62521	1	22.93	0	0	12	1	0	1.6	6.7	309	1293.94
23633	2	2	32	3	1	5	1	0.77	44125.15216	1	24.28	1	2	12	1	0	1.9	7	351	1293.16
33014	2	2	35	3	2	1	3	5	8956.971882	1	24.12	1	1	14	1	0	2.1	7.3	372	1293.14
24333	2	1	25	3	2	5	2	2.78	70440.90555	2	25.61	1	1	14	1	0	1.4	5.2	348	1292.57
39828	2	1	26	4	2	5	2	1.71	7084.30647	3	31.38	1	2	12	1	1	2	9.4	275	1292.5
13830	2	2	38	2	2	1	1	0.78	106472.4111	3	40.94	0	0	11	1	0	3.5	11.5	393	1291.29
40137	2	2	32	1	1	1	2	1.58	26963.12262	3	32.97	1	1	13	1	0	2.4	7.9	392	1290.33
13908	2	1	24	3	2	5	3	5	84708.48684	1	22.67	1	2	13	1	0	1.5	4.8	403	1289.6
38612	2	3	49	3	2	3	3	3.99	109564.7801	3	41.6	0	0	13	1	1	2.4	7	441	1286.25
28179	2	2	32	3	2	1	3	3.19	9825.913312	2	29.36	0	0	10	1	0	1.8	8.8	263	1285.78
12459	2	3	40	2	1	5	2	2.01	27901.28078	3	31.44	0	0	13	1	0	1.9	8.6	284	1285.47
34739	2	1	21	3	1	1	3	3.61	8152.482565	2	25.54	0	0	13	1	0	2.2	7.1	397	1281.23
38977	2	1	28	4	2	5	2	1.94	25859.30067	3	30.84	0	0	14	1	0	1.3	3.9	427	1281
25013	2	3	42	3	2	4	1	1.11	47300.52726	2	25.08	0	0	13	1	0	1.6	4.1	499	1278.69
31859	2	3	46	3	2	1	3	5	117359.687	2	26.81	1	14	14	1	0	2.5	9.5	336	1276.8
30788	2	2	38	4	2	5	1	0.52	32525.86192	3	48.52	1	5	16	1	0	2.4	7.6	402	1273
26547	2	3	43	3	2	6	1	0.8	90773.54023	3	30.41	1	3	13	1	1	1.4	4.6	386	1268.29
18314	2	2	31	1	2	1	1	0.87	4473.598671	3	42.92	0	0	13	1	0	2	7.2	352	1267.2
12148	2	3	45	1	1	1	1	1.33	12388.91525	3	39.06	0	0	10	1	1	1.5	5.2	365	1265.33
20603	2	3	52	3	2	1	2	1.68	39178.99289	3	35.26	0	0	9	1	0	4	10.5	482	1265.25
39568	2	2	34	3	1	1	2	2.14	9313.409882	3	31.89	1	24	12	1	0	1.8	8.8	258	1261.33
40664	2	1	22	1	2	1	1	1.33	3234.135066	3	32.06	1	6	9	1	0	2.9	8.9	410	1258.28
29124	2	1	22	1	1	1	1	0	6532.468226	2	27.84	0	0	13	1	0	1.7	9.8	218	1256.71
36194	2	3	46	3	2	1	3	5	118841.6833	3	40.8	0	0	12	1	0	1.8	6.3	359	1256.5
11935	2	2	31	3	2	1	3	5	6197.317874	3	33.92	1	2	13	1	0	1.6	6	335	1256.25
28956	2	3	45	4	2	3	1	0.39	27219.41833	3	46.6	1	5	12	1	0	1.7	3.9	547	1254.88
39353	2	3	42	3	2	5	3	5	74227.47295	2	25.52	0	0	13	2	0	1.1	3.5	394	1253.64
25114	2	1	28	1	1	1	2	2.4	4738.420342	2	27.42	0	0	12	1	0	1.8	8	282	1253.33
35414	2	3	42	5	2	4	2	1.4	32375.42439	3	35.01	1	5	12	1	0	1.7	4.8	443	1250.82
29483	2	2	30	3	2	1	3	5	8786.317163	1	24.71	1	16	12	1	0	1.5	7.3	257	1250.73
37771	2	2	36	3	2	1	2	1.75	9313.409882	3	45.36	0	0	15	1	0	2.4	8.8	341	1250.33
39385	2	1	29	3	2	1	3	4.52	67503.49985	3	30.11	1	1	14	1	0	1.8	5.8	388	1250.22
14609	2	3	46	3	2	1	3	4.39	94111.82107	3	31.42	1	5	12	1	0	1.6	7.4	270	1248.75
38821	2	1	29	3	2	1	2	1.62	7793.689733	3	36.19	1	2	12	1	0	2.3	8.2	350	1247.83
39833	2	2	37	2	1	1	2	1.55	35935.15916	3	38.35	1	2	11	1	0	1.8	7.1	316	1246.44
15233	2	2	34	2	2	1	3	5	6077.458201	2	26.81	1	2	14	1	0	1.2	5.2	287	1243.67
14684	2	3	40	2	2	1	1	0.96	90501.67771	2	28.96	0	0	13	1	0	1.1	3.8	360	1243.64
38948	2	1	22	3	2	1	3	4.7	8295.875212	3	30.9	0	0	11	1	0	1.5	9.8	190	1241.33
14055	2	3	48	3	2	1	1	1.09	40556.14189	3	32.72	0	0	12	1	0	1.9	7	336	1237.89
33662	2	3	45	3	2	3	2	1.82	40124.94826	1	24.28	1	7	12	1	0	1.9	6.7	351	1237.74
27991	2	1	28	1	1	1	1	0.36	4343.19367	3	32.67	0	0	13	1	0	1.4	6.9	251	1237.07
11602	2	3	54	3	2	3	3	3.88	78579.30639	1	21.11	1	6	15	1	1	1	4	309	1236
37051	2	1	22	3	2	5	2	1.43	5834.939483	3	38.71	1	1	13	1	0	1.4	8.1	213	1232.36
15038	2	1	24	4	2	5	1	0.88	39747.37419	1	19.96	1	3	15	1	0	1.5	4.8	385	1232
30960	2	2	34	3	2	1	3	5	7298.898962	1	23.71	0	0	12	1	0	1.3	7.9	202	1227.54
35795	2	1	29	3	2	1	1	1.06	7793.689733	2	27.59	0	0	16	1	0	2.2	8.6	314	1227.45
11072	2	3	42	3	2	1	2	2.68	73541.65917	1	22.95	1	1	12	1	0	1.3	6.7	238	1226.62
38713	2	1	28	1	2	1	3	4.22	4167.890299	2	27.73	1	2	13	1	0	1.7	6.2	336	1225.41
10731	2	1	24	3	2	5	3	3.14	5478.084533	2	29.16	0	0	13	1	1	2.2	7.3	369	1224.41
31998	2	2	39	1	1	1	2	1.58	2533.769581	1	21.92	1	3	12	1	0	2.3	6.2	454	1223.83
33196	2	1	28	3	2	1	3	3.98	6372.743801	2	26.45	1	6	11	1	0	1.6	6.7	292	1222.75
21244	2	1	27	3	2	1	3	5	7633.051621	2	29.23	1	1	14	1	1	1	6.9	177	1221.3
39777	2	1	21	1	1	6	1	0.62	3998.45579	2	26.96	0	0	12	1	0	1.6	7.4	264	1221
37730	2	1	23	3	2	5	1	0.68	60957.68221	3	40.52	1	2	12	1	0	1.8	6.7	328	1220.89
30617	2	1	25	4	2	1	3	5	30668.67282	3	34.56	0	0	11	1	0	1.6	7	279	1220.63
11020	2	2	39	3	2	1	3	3.02	66646.83821	1	21.9	1	6	13	1	1	1.4	5.1	335	1220.36
11523	2	1	27	1	1	6	1	0.47	18797.97962	2	25.57	0	0	12	1	1	2.2	8.4	319	1218
40791	2	1	29	3	2	6	1	1.33	6808.990039	1	24.78	1	10	12	1	0	2.5	9.6	317	1217.28
37387	2	3	46	3	2	1	3	5	93260.73394	1	18.5	1	7	12	2	0	2.5	8.2	371	1216.88
28821	2	2	30	2	1	6	1	0	6123.45397	2	29.63	1	2	14	1	0	1.9	8	289	1216.84
24995	2	1	28	3	2	6	2	2.69	71587.54411	1	22.51	1	2	13	2	0	0.9	4.7	233	1216.78
39281	2	3	50	3	2	1	3	5	78786.97798	1	22.71	1	6	12	1	0	1.3	5.3	298	1214.92
14888	2	1	20	5	2	5	1	0.41	40906.02196	2	29.43	0	0	12	1	0	1.7	9.3	222	1214.47
33200	2	3	50	4	1	5	2	1.52	25933.75394	3	41.35	0	0	12	1	0	1.5	3.3	552	1214.4
30063	2	2	33	3	2	3	1	1.21	44499.92558	1	23.56	1	1	12	1	0	1.8	5.9	370	1212.78
38699	2	1	29	3	2	1	2	2.98	7195.202415	3	32.93	0	0	9	1	1	1.5	7.6	239	1210.93
17988	2	1	23	2	2	6	3	3.39	5532.154973	1	23.85	0	0	13	1	0	1.5	8	227	1210.67
34945	2	1	24	4	2	6	1	0.84	25525.72249	3	32.08	1	2	10	1	0	2.4	10.3	282	1210.25
35991	2	1	28	3	2	1	3	3.9	5198.285405	2	26.49	1	2	14	1	0	1.9	9.6	239	1207.58
34887	2	3	52	3	2	1	3	5	102437.1276	3	33.03	1	2	11	1	0	1.3	5.6	280	1206.15
35403	2	2	35	3	2	1	3	5	97656.85593	1	24.39	1	1	12	1	0	0.9	6.7	162	1206
28665	2	1	27	5	2	1	2	1.6	6783.433898	1	23.39	0	0	15	1	0	1.5	6.8	266	1205.87
28822	2	1	26	1	2	6	3	5	35941.70099	3	32.34	1	2	14	2	0	2.6	8.4	373	1205.08
34792	2	1	20	1	2	1	2	1.51	19201.75653	1	20.91	0	0	13	1	0	1.8	7.8	278	1204.67
31160	2	2	39	3	1	1	2	1.91	104038.3048	3	35.19	1	3	13	1	0	1.9	6.1	375	1203.95
35781	2	3	50	3	2	1	3	5	99699.25768	1	24.77	1	3	12	1	0	1.2	3.6	401	1203
22949	2	1	20	4	1	5	1	0.64	7250.536942	3	39.26	1	2	10	1	0	2.1	8.2	308	1202.67
39368	2	3	41	3	2	1	3	5	63295.42644	1	20.54	1	2	12	2	0	1.8	6.6	328	1202.67
33607	2	1	27	3	2	1	2	1.95	7793.689733	3	30.87	0	0	12	1	0	1.1	6.2	213	1200.55
12045	2	2	36	4	1	1	1	0.91	35166.19289	3	38.97	0	0	16	1	1	3.3	7.6	520	1197.58
32149	2	1	29	4	2	1	3	3.36	3549.756409	2	27.34	0	0	11	1	0	1.6	7.2	266	1197
40476	2	1	25	3	1	3	1	0.56	7679.982803	3	35.75	0	0	12	1	0	1.2	6.3	228	1197
34371	2	2	35	3	2	1	3	4.07	7119.108656	1	24.4	1	12	13	1	0	1.3	6	259	1195.38
39966	2	3	52	3	2	3	1	1.33	46780.48325	1	21.43	1	5	12	1	0	1.1	4.5	292	1194.55
36178	2	1	21	3	2	1	2	2.67	7195.202415	1	21.91	1	5	13	1	0	2.4	8.9	322	1194.08
33139	2	2	34	1	1	1	2	2.67	24575.87419	3	30.62	1	4	12	1	0	1.9	5.9	384	1192.42
38329	2	1	25	3	2	5	2	2.71	65632.54614	2	28.29	0	0	13	1	0	1.4	7.8	214	1192.29
22347	2	1	20	1	1	5	1	0.57	2561.927376	3	42.77	0	0	11	1	1	1.6	7.6	251	1192.25
13940	2	1	26	1	1	1	1	1.23	2652.864833	3	32.98	0	0	12	1	0	2.1	9.2	272	1191.62
23580	2	3	43	4	2	1	3	3.45	28737.16048	3	32.88	1	1	15	1	0	2.5	6.8	438	1191.36
24794	2	2	34	5	2	1	3	5	7410.949154	1	21.84	0	0	14	1	1	2.4	9.4	304	1190.67
25085	2	1	21	1	2	5	1	1.33	4491.489736	2	27.93	1	1	9	1	0	1.4	7.9	211	1190.64
35695	2	2	30	5	2	1	1	0.97	56071.63838	3	37.99	1	2	12	1	0	1.8	6.8	315	1190
30592	2	3	44	3	2	1	1	0.96	55320.3416	3	33.46	0	0	12	1	0	2.1	7.3	342	1188.86
35265	2	2	33	3	2	1	3	5	8028.741204	1	24.64	1	1	12	1	0	1.6	7.2	264	1188
39253	2	1	24	1	1	6	1	0.5	3074.537197	2	26.49	0	0	12	1	0	1.6	6.4	297	1188
20276	2	1	21	1	2	5	1	1.33	19472.5528	2	26.44	0	0	15	2	0	1.7	3.8	531	1186.94
32309	2	1	24	3	2	1	2	1.51	73410.91958	3	31.92	0	0	13	1	0	1.3	7.7	200	1184.62
33229	2	1	29	1	1	1	1	1.06	14919.75	3	32.99	0	0	11	1	0	2.5	11.7	253	1184.04
39961	2	3	43	2	2	1	3	5	99498.34697	3	38.16	1	2	9	1	0	1.8	4.7	453	1182.83
40221	2	1	24	4	1	5	1	0.76	5561.078114	2	26.6	0	0	13	1	0	1.8	6.6	322	1180.67
10715	2	1	26	1	2	1	1	0.68	2401.595111	3	39.84	0	0	13	1	0	1.8	8.5	250	1180.56
27639	2	1	28	3	2	1	3	4.48	7588.500784	3	31.49	1	10	13	1	1	2.1	7.4	335	1180.48
22690	2	1	29	3	1	1	3	3.88	7370.205291	3	38.39	1	14	13	1	0	1.9	9.3	241	1179.63
27707	2	3	43	3	2	1	3	4.05	139898.0322	3	44.1	0	0	13	1	1	1.9	7.7	291	1179.32
40949	2	1	26	3	1	1	2	1.57	78037.98853	3	30.3	0	0	13	1	0	1.8	7.5	283	1179.17
27407	2	3	46	3	2	1	1	0.86	47851.72954	1	19.78	1	7	9	1	1	1.8	7.6	279	1178
22808	2	2	39	3	1	3	1	0.28	50625.68152	1	20.58	1	6	13	1	0	1.5	4.3	409	1172.47
39700	2	1	27	3	2	1	2	1.57	7892.106998	2	26.7	1	2	12	1	0	1.8	8.9	237	1171.83
13873	2	2	37	3	2	1	2	2.83	86267.43306	2	27.39	1	2	13	1	0	3.1	8	454	1171.61
28987	2	3	42	3	2	1	3	4	134374.099	3	31.01	1	1	15	1	0	1.7	5.5	362	1171.18
24601	2	1	23	4	1	6	1	0.07	7240.337451	2	28.41	0	0	11	1	1	1.7	8.4	237	1171.06
36530	2	1	26	3	2	5	3	3.06	52855.29203	1	22.44	1	3	16	2	0	2.3	6.6	408	1170.78
22619	2	3	43	3	2	1	1	1.27	51812.25598	1	18.81	1	3	12	1	0	1.6	7.2	260	1170
11822	2	1	26	3	2	6	3	5	7291.296314	2	25.88	2	48	9	1	0	1.6	9.8	191	1169.88
23880	2	1	28	5	2	5	2	1.99	61878.7466	1	19.98	1	4	13	1	0	1.9	6.2	358	1168.21
23558	2	1	22	3	2	5	1	0.48	5759.770886	1	24.65	1	7	13	1	0	2	8.4	278	1167.6
31724	2	2	37	5	2	1	3	5	102185.7186	1	19.18	1	1	11	1	0	1.5	5.2	336	1164.8
10945	2	1	20	3	2	5	1	0.06	75699.47927	1	23.66	0	0	13	1	0	1.9	7.4	299	1164.53
26311	2	1	23	3	2	1	2	2.89	6868.013565	1	24.43	1	2	13	1	0	1.7	5.8	341	1163.41
35890	2	1	23	1	2	6	1	1.33	1913.677896	3	32.13	0	0	15	1	0	1.3	7.6	199	1163.38
17747	2	1	25	3	2	1	3	3.08	6355.870551	3	32.33	0	0	12	1	0	1.2	4.6	303	1161.5
22987	2	2	35	3	2	6	1	0	56478.78442	2	29.89	0	0	13	1	0	2.5	7.8	372	1160.64
33966	2	1	20	4	2	5	3	4	19246.04403	3	37.1	1	2	11	1	0	1.1	5.8	220	1160
35722	2	3	40	3	2	6	1	0	113211.694	2	25.6	1	1	11	1	1	2.5	6.1	475	1159
23659	2	1	23	1	2	5	3	3.71	45743.83099	3	36.54	1	1	11	1	0	2.6	9.1	331	1158.5
40962	2	1	26	5	2	1	3	3.41	5802.921055	3	31.91	1	28	11	1	0	2.1	6.7	363	1158.14
35218	2	2	37	5	2	5	3	5	40353.75965	1	22.58	1	12	12	2	0	2.6	7.5	401	1156.73
23450	2	1	23	1	2	1	2	1.44	32631.81562	1	23.54	0	0	14	1	0	1.6	5.8	319	1156.38
30977	2	3	45	1	2	1	3	3.71	27492.16203	3	30.32	1	2	11	1	1	1.2	6.1	227	1153.92
11312	2	3	43	3	2	1	3	3.18	83681.71913	1	18.32	0	0	13	1	0	1.8	4.3	483	1153.83
24091	2	1	27	3	2	1	3	5	7818.283312	1	21.68	1	5	13	1	0	2	9.3	248	1153.2
40068	2	2	38	3	2	1	3	5	72040.58387	3	38.18	1	3	13	1	0	1.1	3.1	409	1152.64
21214	2	2	36	3	2	1	3	5	7410.949154	2	26.9	1	1	13	1	0	1.1	4.8	263	1147.64
32677	2	3	53	1	2	3	3	3.12	22510.23686	3	31.92	0	0	14	1	0	1.4	5.3	303	1147.07
10060	2	1	26	3	1	5	2	2.93	69400.75798	2	29.38	0	0	13	2	1	1.2	5.5	250	1145.83
11795	2	1	28	4	1	1	1	0.55	36487.3644	2	28.95	0	0	14	1	0	1.5	7.4	232	1144.53
32138	2	3	47	3	2	1	3	5	107619.5639	2	25.45	1	5	14	1	1	1.2	4	343	1143.33
14477	2	1	27	3	2	1	3	5	6568.463713	3	33.44	1	4	12	1	1	2.9	11	301	1141.72
12410	2	2	30	1	1	1	1	0.47	3180.879755	2	27.73	0	0	13	1	0	1.6	6.5	281	1141.56
23785	2	2	32	3	2	1	1	1.15	6459.355197	3	30.72	1	12	12	1	0	1.2	6.6	207	1138.5
30462	2	3	49	3	1	1	3	4	128438.3923	1	21.78	0	0	14	1	0	0.8	4.1	222	1137.75
11480	2	2	30	5	2	6	2	2.82	59604.47366	1	19.72	1	1	13	1	0	1.7	6.5	297	1135.59
15049	2	2	36	3	2	1	2	2.73	79989.87543	2	28.86	1	3	14	1	0	1.7	5.4	357	1134
20265	2	3	47	5	2	1	2	2.27	73161.34415	2	26.64	1	5	14	1	0	1.5	4.2	405	1134
36099	2	2	30	3	2	1	3	5	10981.36162	3	36.69	0	0	12	1	0	1.5	8.1	210	1134
41449	2	1	21	3	1	1	1	0.89	7195.202415	1	18.34	0	0	11	1	0	1.8	7.3	279	1131.5
10892	2	2	30	3	2	1	2	2.27	6579.805268	2	27.18	0	0	13	1	0	1.4	5.5	288	1131.43
20966	2	1	22	1	1	5	2	2.66	1859.201225	2	26.47	0	0	13	1	0	2.2	8.6	289	1129.73
40444	2	1	24	3	2	1	2	2.9	6768.580736	3	37.98	1	2	11	1	0	1.7	7.3	263	1129.35
24309	2	2	38	1	1	6	3	3.17	26426.13855	3	33.47	0	0	13	1	0	1.6	6.1	296	1128.5
32359	2	3	41	4	2	1	2	1.65	32375.42439	3	38.78	0	0	13	1	0	2.1	6.3	376	1128
41336	2	2	30	4	2	3	1	0.94	36045.35953	1	22.25	0	0	11	1	0	1.1	4.4	282	1128
22708	2	3	54	3	2	1	2	2.08	38055.51596	3	36.43	1	4	12	1	0	1.8	5.9	344	1127.56
40489	2	1	21	3	2	6	3	5	71649.63638	3	41.33	1	2	12	2	0	1.7	6.2	309	1126.94
34219	2	1	26	5	2	5	2	1.95	30441.92925	3	40.33	1	3	10	2	0	2.6	8	366	1126.15
37319	2	1	23	3	2	1	2	2.02	6661.687745	1	19.99	0	0	13	1	0	2.5	5.8	485	1125.2
31203	2	2	33	1	1	6	1	0.99	2050.643938	2	29.7	0	0	11	1	0	2.5	9.6	293	1125.12
34383	2	2	34	3	2	1	3	5	7219.541435	2	26.48	1	4	11	1	0	1.7	8	239	1124.71
12293	2	1	25	3	2	1	3	3.42	7424.658399	1	22.66	0	0	15	1	0	2.1	9.6	246	1124.57
33582	2	1	21	3	2	5	1	1.02	6844.62626	3	34.34	1	2	12	1	0	1.6	8.2	219	1122.38
23961	2	2	39	3	1	1	3	3.6	89136.51955	1	24.25	1	5	12	1	0	1.4	5.3	296	1120.57
40714	2	3	42	3	2	3	3	4.87	156152.1807	3	30.67	1	1	12	1	0	2.1	4.4	534	1118.86
11413	2	1	20	3	2	5	3	3.4	69413.00662	1	22.85	1	3	12	2	0	1.8	4.9	411	1118.83
29823	2	3	50	3	2	2	3	3.34	88273.2359	3	32.35	1	1	15	1	0	2.6	9.6	303	1118.77
26622	2	1	26	3	2	6	1	0.4	8743.341795	2	26.37	0	0	14	1	1	2.1	8.3	283	1118.52
13869	2	3	46	1	1	6	1	1.1	10332.39862	3	38.89	1	6	14	1	0	2.3	5.8	443	1117.13
32916	2	1	29	3	2	1	3	3.73	7146.862025	3	30.22	1	1	13	1	0	2	8.9	251	1116.95
38962	2	3	42	1	2	1	1	1	17868.55204	3	49.83	0	0	10	1	0	2	6.4	349	1116.8
31101	2	3	46	3	2	3	1	1.04	50346.13107	1	19.04	1	4	12	1	1	1.8	7.1	283	1116.28
35051	2	1	25	1	2	1	2	1.68	23331.17906	1	22.22	1	10	10	1	0	2.8	5.6	558	1116
40701	2	2	31	1	1	1	1	1.14	7337.844559	2	26.44	1	1	11	1	0	1.8	8	251	1115.56
9969	2	3	51	3	2	1	3	5	78536.31589	1	22.26	1	1	13	1	0	0.9	4.2	239	1115.33
14467	2	1	20	1	2	6	1	0.52	34807.73281	1	22.23	1	2	11	1	0	1.8	6.8	295	1114.44
31708	2	1	29	1	1	1	1	0.73	1430.248495	3	57.05	0	0	15	1	0	2.6	7.5	386	1113.46
40961	2	3	53	3	2	1	3	3.5	90565.72217	1	21.52	0	0	15	1	0	1.2	4.7	284	1112.33
40955	2	1	20	3	2	1	3	3.01	6768.580736	3	36.25	1	4	13	1	0	2.6	9.7	298	1111.77
24738	2	1	26	4	1	5	1	0.38	6453.373925	2	27.01	1	4	11	1	0	1.9	6.6	320	1111.58
14240	2	1	24	3	2	1	2	3	75860.53777	2	29.69	1	12	14	1	0	1.7	9.4	201	1111.41
32802	2	2	34	3	2	6	3	5	97656.85593	1	24.67	1	3	14	1	0	1.9	4.3	491	1111.21
38560	2	1	20	3	2	5	3	4.21	72492.92152	2	27.58	1	10	14	2	0	1.6	5.4	329	1110.38
36125	2	2	30	3	2	1	3	5	8527.674011	3	30.48	2	40	14	1	0	1.9	8.9	237	1110.16
15270	2	1	24	1	2	1	2	2.66	29774.48046	1	21.35	0	0	12	1	0	1.2	5	266	1108.33
39665	2	2	31	3	2	6	3	5	10011.66351	1	21.15	0	0	12	1	0	1.4	4.7	330	1107.86
34240	2	2	33	1	1	6	1	0.97	4154.285191	3	34.41	0	0	10	1	0	1.9	6.9	305	1107.63
13813	2	1	20	3	2	1	2	1.68	75860.53777	1	22.82	1	1	11	2	0	1.3	6.1	236	1107.38
33784	2	3	54	3	2	1	3	5	116640.874	3	34.92	1	1	13	1	0	1.5	5.8	286	1105.87
33981	2	1	20	4	2	5	1	0.1	6963.681004	3	35.8	0	0	11	1	0	1.7	3.9	482	1105.76
39154	2	3	50	1	2	2	1	0.88	17454.28999	1	24.94	0	0	8	1	0	2.2	6.5	374	1105
34130	2	2	38	2	1	1	1	0.65	59690.11141	2	25.25	0	0	16	1	0	1.7	6.3	298	1104.35
33978	2	3	48	3	2	1	3	4.56	92950.24721	1	24.24	1	1	14	1	0	2	7	315	1102.5
23420	2	1	29	1	1	1	2	1.59	2335.933892	2	26.1	0	0	13	1	0	1.6	6.6	267	1101.38
18828	2	3	51	3	2	3	3	5	57489.2589	2	26.39	2	90	13	1	0	0.9	2.4	413	1101.33
27611	2	3	42	1	1	1	1	0.91	17131.35726	1	23.9	0	0	15	1	0	2.6	7.5	381	1099.04
29918	2	1	20	4	2	5	1	1.09	28643.6049	1	19.15	0	0	12	2	0	1.7	4.9	381	1098.18
14775	2	1	28	3	2	1	3	3.76	6355.870551	2	28.41	0	0	13	1	0	1.3	5.8	246	1097.54
24767	2	2	30	3	2	1	3	5	9825.913312	3	31.06	0	0	12	1	0	1.7	8.1	230	1095.88
15095	2	2	37	3	2	1	2	2.32	77703.76077	1	22.65	1	1	13	1	0	2.9	6.8	467	1095.03
34641	2	3	45	4	1	5	2	1.53	26939.3187	1	19.8	1	7	15	1	0	1.7	6.1	305	1094.41
37959	2	1	24	1	2	1	1	0.83	5815.870557	1	23.31	0	0	12	1	0	1.6	7	250	1093.75
39619	2	2	30	1	1	1	1	0.54	2678.941184	2	28.74	0	0	15	1	0	2.2	8.5	283	1093.41
28298	2	1	27	3	2	1	3	4	77506.62442	3	37.18	1	2	12	2	0	1.1	3.6	334	1093.09
30049	2	3	51	3	2	1	3	4.4	70993.90595	1	18.98	1	2	13	1	0	1.6	4.7	372	1092.75
40200	2	3	44	3	2	3	2	2.49	92950.24721	3	35.96	1	5	14	1	0	2.2	9	267	1092.27
11573	2	2	37	3	2	1	3	3.35	7614.611454	3	32.75	0	0	11	1	0	2.2	8.8	273	1092
27098	2	3	44	1	2	3	2	1.97	20155.46403	3	52.85	1	3	12	1	0	3.1	6.2	545	1090
23530	2	2	38	3	2	1	3	5	76812.71609	1	22.71	1	5	13	1	0	1.8	7.6	258	1089.33
36235	2	1	28	1	2	1	2	1.75	3234.135066	1	22.72	0	0	12	1	0	1.8	8	245	1088.89
38424	2	1	25	1	2	6	1	0.93	19835.47931	3	38.99	0	0	13	1	0	2.5	7.2	378	1088.64
13905	2	3	43	3	2	5	3	5	93777.17032	3	46.8	1	6	11	2	0	2	5.9	369	1088.55
33877	2	2	30	3	2	1	3	4.39	8493.48301	3	42.29	1	1	13	1	0	3.2	8.1	430	1088.44
39808	2	2	33	3	2	1	3	3.54	7219.541435	3	36.6	1	5	11	1	0	1.9	7.3	283	1087.32
34467	2	3	42	3	2	1	3	5	97496.55365	2	28.47	1	6	12	1	0	0.8	4.2	207	1086.75
32868	2	3	41	5	2	5	1	0	35033.0069	3	42.65	1	7	13	1	0	2.6	6.6	428	1086.46
12013	2	2	30	3	2	1	1	1.21	91522.05429	3	31.41	1	3	12	2	0	2.8	9	338	1086.43
22767	2	2	31	2	2	1	3	5	6449.859229	3	48.23	1	2	9	1	0	2.5	8.2	331	1085.68
27375	2	2	39	3	2	1	3	5	6449.859229	2	29.48	1	1	14	1	0	1.9	7.5	275	1085.53
31652	2	1	23	3	2	1	3	5	6223.909076	2	29.83	1	2	15	1	0	1.4	8.3	183	1084.93
14249	2	1	22	2	2	6	1	0	7295.640478	1	19.09	1	3	13	1	0	1.5	8.7	187	1084.6
22689	2	1	28	3	2	5	2	2.45	77518.62166	3	43.67	1	1	13	2	0	2.1	6.5	350	1083.33
31751	2	1	25	3	2	5	1	0.72	55429.62568	1	16.58	1	4	14	1	0	2.4	10.4	250	1083.33
12315	2	1	25	3	2	1	3	3.66	7266.170052	2	25.5	1	1	12	1	0	1.7	7.3	252	1082.12
14987	2	1	26	3	2	1	3	3.55	6175.084245	3	31.51	0	0	12	1	0	1.7	5.8	317	1081.53
34270	2	1	22	3	2	1	2	2.47	7434.698025	1	21.18	1	8	10	1	0	1.6	5.6	309	1081.5
14118	2	2	32	3	2	1	3	5	5020.601495	2	26.28	1	2	12	1	0	2.4	9	288	1080
37352	2	3	51	3	2	1	3	4.75	72691.69554	1	20.22	0	0	13	1	0	1.8	8	243	1080
34614	2	1	23	3	2	3	2	1.46	6301.941009	2	29.01	1	3	12	1	0	1.4	6.9	219	1079.36
38387	2	1	26	1	2	5	1	0.77	16557.14802	3	32.02	1	1	11	1	0	2.2	6.1	389	1078.59
14654	2	1	28	3	2	1	3	5	67686.50287	3	33.27	1	1	12	1	0	1.8	4.3	451	1077.39
38934	2	2	33	3	2	1	3	3.6	90762.90867	1	19.17	0	0	16	2	0	1.5	5.7	283	1075.4
26585	2	3	49	3	2	5	3	5	123656.2049	1	19.14	1	5	12	2	0	1.5	4.7	343	1074.73
40985	2	3	44	3	2	1	3	3.88	93013.72498	1	20.98	1	4	16	1	1	1.4	4.6	327	1074.43
23343	2	1	23	3	1	6	2	2.23	66810.2374	3	50.85	1	3	10	1	0	2.7	9.9	293	1074.33
38452	2	3	47	4	1	1	2	1.94	25854.46747	3	34.89	0	0	18	1	0	1.6	5.1	337	1074.19
27421	2	3	41	1	2	1	3	3.98	24559.08105	3	31.34	1	5	13	1	1	1.2	3.8	339	1073.5
36917	2	3	40	2	1	5	1	0.95	34599.22098	2	27.06	0	0	14	1	0	1.8	4.7	411	1073.17
36370	2	1	24	1	2	1	1	0.9	4252.784941	1	24.63	0	0	12	1	0	1.7	6.4	285	1072.94
39886	2	3	48	3	2	5	1	0.75	42554.63919	2	28.86	1	5	12	1	0	1.2	4.1	314	1072.83
11335	2	1	24	2	1	1	2	2.05	4883.231297	1	22.64	1	6	15	1	0	1.6	5.5	312	1072.5
18404	2	2	30	3	2	1	2	2.66	4872.89445	2	26.33	1	8	12	1	0	2.1	9.7	232	1071.62
25000	2	1	25	3	1	6	2	2.78	6259.80124	3	33.32	1	10	12	1	0	1.5	7.8	206	1071.2
18873	2	3	53	3	2	1	3	4.31	79610.30515	3	34.88	0	0	13	1	0	1.4	4.9	306	1071
33131	2	2	33	1	2	1	2	2.25	26285.34205	3	45.12	1	4	12	1	0	2.6	7.6	366	1069.85
37885	2	3	47	3	2	1	3	5	99256.0043	1	22.6	1	2	13	1	0	1.5	4.3	373	1069.27
29332	2	1	25	3	1	5	3	3.52	58689.3896	1	19.49	1	6	12	1	1	2	7.5	285	1068.75
14884	2	1	20	3	2	6	1	0.47	155971.4928	2	27.89	1	4	13	1	0	2	6.3	338	1064.7
36040	2	1	28	1	2	5	1	1.07	20264.99534	2	28.78	0	0	9	2	0	2	6.3	338	1064.7
11471	2	2	30	1	1	1	2	1.86	3081.551326	3	32.47	1	4	11	1	0	2.5	7.6	350	1064
23899	2	1	24	3	2	1	2	2.4	92145.4948	2	26.76	1	12	13	2	0	3.1	7.9	417	1062.68
31535	2	1	21	4	2	5	1	0.16	32480.77909	1	24.71	0	0	15	1	0	2	8.2	259	1061.9
32543	2	1	26	3	2	1	3	5	74095.87471	1	24.17	1	2	15	1	0	1.7	4.5	401	1061.47
10830	2	1	25	3	2	1	3	5	5103.126829	3	31.4	1	1	13	1	0	1.9	7.1	284	1061.26
14194	2	1	24	2	2	1	3	4.19	78631.46146	3	33.62	1	1	11	2	0	2.8	9	330	1060.71
18337	2	1	26	3	2	1	2	2.78	5584.039568	2	27.71	1	4	13	1	0	2.5	13.3	199	1058.68
33899	2	2	30	3	2	3	1	0.64	60034.61011	3	40.61	1	1	12	1	0	2.7	5.8	492	1056.89
31996	2	1	28	1	1	1	1	1.39	17856.59284	2	27.99	0	0	11	1	0	2.5	5.5	480	1056
33413	2	2	34	3	2	6	2	3	110271.5328	2	29.69	1	2	12	1	0	1.1	4.1	283	1054.82
31083	2	3	53	4	2	2	1	1.09	31293.95189	2	25.58	1	1	9	1	0	1	5.3	199	1054.7
14177	2	1	20	4	2	5	1	0.23	28697.54746	3	35.28	0	0	12	1	0	1.8	6.8	279	1054
36079	2	2	30	3	1	5	2	2.67	69265.33813	1	19.25	1	1	16	1	0	1.9	6.5	308	1053.68
12609	2	2	30	3	2	1	3	5	8040.04566	1	24.92	0	0	13	1	0	1.6	7.2	234	1053
39439	2	2	34	4	2	4	1	0.8	33008.79062	3	56.4	1	2	11	1	0	2.6	6.1	448	1051.08
11734	2	3	49	1	1	1	2	2.49	15179.8243	1	23.22	1	4	12	1	0	2.5	7	375	1050
35710	2	1	29	1	2	6	2	1.56	19835.47931	2	25.22	1	2	13	1	0	2.7	6.2	457	1049.41
31240	2	2	34	3	2	1	3	5	8986.891338	1	22.85	1	10	14	1	0	2.1	7.7	286	1048.67
37611	2	1	27	1	2	4	2	1.87	20385.61651	3	31.89	1	1	11	1	0	2.7	6.6	429	1048.67
12616	2	2	37	3	2	1	3	4.63	62868.42352	1	23.95	1	2	12	1	0	2.4	6.5	387	1048.13
38920	2	3	40	5	2	4	1	1.16	32795.13752	3	30.07	1	3	13	1	0	2.8	7.3	402	1048.07
12447	2	1	23	1	2	1	3	3.33	3754.322087	1	21.58	0	0	13	1	1	2	6.2	338	1047.8
28592	2	3	41	1	1	6	2	1.6	16091.49898	3	31.75	1	1	17	1	0	2.7	6.5	435	1047.22
32668	2	2	34	3	1	6	3	3.47	114115.1265	1	24.03	1	2	12	1	1	2.5	8	327	1046.4
31302	2	1	24	3	2	1	2	2.4	7276.041067	2	30	1	7	12	1	0	2.2	10.9	211	1045.41
34858	2	2	37	4	2	3	2	1.68	31491.06772	3	34.08	1	1	10	1	0	2.2	4.9	469	1044.59
39570	2	3	51	1	1	1	2	1.4	23010.42688	2	28.85	1	1	10	1	0	1.9	6.3	315	1044.47
21211	2	1	23	4	2	5	2	2.66	25134.07171	3	34.08	0	0	13	1	0	2	5.3	394	1044.1
12024	2	2	33	3	2	3	2	1.93	96784.82528	1	23.74	1	1	12	1	0	1.6	5.2	321	1043.25
38066	2	1	29	1	2	6	2	1.75	14845.58442	3	37.36	1	1	12	1	0	2.6	6.9	393	1042.96
31839	2	1	23	1	2	5	2	2.67	12303.65423	3	33.86	0	0	14	1	0	2.2	9.6	239	1042.91
30231	2	3	48	3	2	3	1	1.18	53754.94882	1	24.54	0	0	12	1	0	2.4	6.8	368	1042.67
28390	2	3	50	3	1	6	1	0.95	37263.45236	2	29.85	1	2	14	1	0	3	6.5	481	1042.17
12205	2	3	52	3	2	1	3	5	78536.31589	2	29.45	0	0	11	1	0	1.8	5.7	329	1041.83
24321	2	2	32	3	2	1	3	4.95	8282.759611	3	31.44	0	0	13	1	0	1.7	7.7	230	1041.76
27612	2	1	20	5	1	1	1	0.29	9114.924931	2	28.46	1	4	11	1	1	1.7	5.8	305	1040.59
33274	2	3	53	4	2	1	2	2.3	29738.94175	1	23.45	0	0	10	1	0	1.5	4.8	325	1040
39438	2	3	47	3	2	3	3	3.9	93324.42374	3	44.34	1	1	12	1	0	1.8	4.8	390	1040
22515	2	1	20	1	1	5	1	0.74	32982.32442	1	23.46	1	10	13	1	0	2.6	7.4	365	1038.85
32526	2	3	51	3	2	1	3	3.9	100032.2885	1	21.08	1	5	12	1	0	1.2	3.1	402	1038.5
41233	2	2	35	1	2	5	3	5	20212.0746	2	28.29	1	8	12	2	0	2.6	6.6	409	1038.23
18191	2	2	36	1	2	4	1	0.44	21071.41017	1	19.97	1	3	13	1	0	1.5	6.2	251	1037.47
34886	2	3	43	1	1	1	3	3.12	23010.42688	2	27.95	0	0	16	1	1	2.4	6.4	388	1034.67
30999	2	1	23	1	1	1	1	0.65	35571.62905	3	33.62	0	0	10	1	0	3.2	8.9	372	1034.63
32161	2	2	38	5	2	3	2	2.34	78005.62272	1	19.63	1	2	14	1	0	1.7	5.6	314	1034.35
32881	2	1	23	1	1	1	2	2.89	18735.21788	3	34.05	0	0	10	1	0	2	9.4	220	1034
10245	2	1	20	4	1	6	1	0.48	34490.90562	3	31.03	1	7	11	1	0	1.5	5.1	304	1033.6
24868	2	1	26	1	1	1	1	0.82	7794.354739	2	27.24	0	0	14	1	0	2.1	7	310	1033.33
26937	2	1	24	3	2	1	1	1.01	8743.341795	1	20.66	1	2	11	1	0	2.4	9.6	258	1032
23776	2	1	22	3	2	5	3	4.59	78042.18698	1	22.79	1	4	13	1	0	1.7	7.4	236	1027.29
29450	2	2	37	3	2	1	3	5	85343.0529	3	53.32	1	1	14	1	0	3.1	8.1	393	1026.87
20381	2	1	22	1	2	1	1	0.48	6008.421996	2	26.27	0	0	13	1	0	1.9	9.7	201	1026.16
38095	2	2	35	3	2	1	2	1.86	106719.3309	3	36.39	0	0	12	1	0	2.2	4.8	470	1025.45
20835	2	3	51	3	2	1	3	5	65425.32544	2	26.97	1	2	13	1	1	1.8	5	369	1025
14155	2	1	29	3	2	1	3	5	5461.834683	2	27.37	1	12	13	1	0	1.5	5.8	265	1024.67
23481	2	3	49	1	1	1	2	2.79	15345.4955	2	29.94	1	5	15	1	0	2.4	5.8	424	1024.67
39814	2	3	44	1	2	3	1	0.91	19928.24554	1	22.07	1	1	13	1	0	2.2	6.4	351	1021.09
10280	2	2	39	1	1	1	2	1.93	25504.30872	1	21.2	1	1	12	1	1	1.9	5.1	380	1020
14085	2	3	46	1	2	1	3	5	12364.55616	1	24.18	1	2	11	1	0	1.8	5.9	311	1019.39
33244	2	1	28	3	2	1	3	5	6143.136966	1	22.04	1	1	14	1	0	1.4	7.1	201	1019.36
34882	2	1	28	4	2	5	3	5	25604.00081	2	26.55	1	2	12	2	0	1.6	3.3	494	1018.88
36869	2	2	35	3	2	3	2	2.86	106002.3457	1	21.86	1	2	13	1	0	2.1	8.1	264	1018.29
37173	2	1	25	3	2	1	3	3.66	5847.820847	2	27.17	1	1	13	1	0	1.4	5.5	259	1017.5
20810	2	3	43	3	2	1	3	4.03	94652.34327	2	28.07	1	30	13	1	0	2.8	7.8	365	1016.79
29056	2	1	25	1	2	1	1	0.58	45743.83099	3	32.5	1	5	10	1	0	2.4	9.6	254	1016
32842	2	3	53	3	2	1	3	5	90565.72217	1	21.75	1	4	12	1	0	1.6	6.4	254	1016
36587	2	2	36	3	2	1	3	3.42	93470.46674	3	35.42	1	2	13	1	0	2.4	7.5	325	1015.63
22750	2	3	44	4	2	1	2	2.12	31293.95189	3	34.37	1	3	12	1	0	2.2	7	319	1015
32922	2	2	31	3	2	1	2	1.45	9900.431404	2	28.11	1	24	12	1	0	1.4	4	355	1014.29
38534	2	1	22	4	1	5	1	1.32	22390.47471	3	35.3	1	2	13	1	0	1.2	5.4	225	1012.5
23228	2	2	36	1	1	3	1	0.59	8683.156509	3	35.13	1	1	11	1	0	1.9	8.4	229	1012.42
22643	2	3	51	3	2	6	2	2.4	83217.04	2	28.45	1	3	13	1	1	1.5	5.3	286	1010.53
38995	2	3	49	3	2	3	3	3.11	107619.5639	1	20.21	1	5	13	1	0	2.4	7.3	332	1009.83
36802	2	1	23	3	1	3	1	1	6591.449941	2	25.35	1	2	13	1	0	1.3	5.7	230	1008.46
25967	2	3	51	1	2	6	2	1.97	22352.59559	3	50.75	0	0	10	1	0	2.6	7.4	354	1007.54
20987	2	3	42	3	2	5	3	3.59	83861.98289	3	35.64	0	0	13	2	0	3	7.2	419	1005.6
32870	2	1	25	1	2	1	2	1.55	14064.12877	2	25.62	1	1	10	1	0	1.2	5	241	1004.17
24066	2	1	27	3	2	1	3	5	84795.82203	2	25.98	0	0	14	1	0	1.3	7	186	1001.54
10347	2	3	49	2	2	1	3	4.72	17256.03591	3	37.05	1	20	12	1	1	1.9	5.8	328	1001.26
17916	2	3	41	3	2	1	3	3.68	92326.08493	1	19.69	0	0	13	1	1	2.2	4.7	468	999.82
40752	2	3	49	1	1	1	2	2.3	15389.44146	2	26.01	0	0	13	2	0	2.8	5.3	527	997.54
18008	2	3	47	2	2	4	3	3.18	73294.65442	3	33.44	1	4	11	1	0	2	5.7	350	997.5
37301	2	3	53	3	2	1	2	2.27	102437.1276	2	29.48	1	4	14	1	0	2.4	5.4	443	996.75
25591	2	3	42	3	2	3	1	1.15	46718.02072	1	21.39	1	2	14	1	0	2.9	9	321	996.21
20575	2	3	44	3	2	6	3	5	65443.63164	1	24.26	1	7	11	1	0	1.8	5.6	320	995.56
40875	2	3	51	3	2	5	1	0.52	45095.00537	3	48.07	1	1	14	1	0	2.5	7.7	323	994.84
20348	2	1	25	3	2	5	3	3.95	74408.3997	1	23.59	1	3	12	2	0	1.5	5.4	276	993.6
33735	2	2	36	3	2	5	3	5	97463.68627	2	25.44	1	2	13	2	0	1	2.7	368	993.6
35397	2	3	49	3	2	5	2	2.73	88058.21728	3	41.63	1	1	9	1	1	1.3	3.9	331	993
35263	2	1	27	4	1	6	2	1.55	26728.94277	3	36.17	0	0	9	1	0	1.5	3.4	438	992.8
38057	2	1	29	4	2	3	1	0.51	5544.076401	3	39.43	0	0	16	1	0	2	8.2	242	992.2
29915	2	3	45	3	1	1	3	5	120726.5275	3	37.97	1	1	13	1	0	1.4	4	347	991.43
39045	2	2	38	3	2	1	3	5	101328.37	3	35.39	1	5	12	1	0	3.6	6.9	517	990.92
35696	2	3	51	1	2	1	3	5	18498.12096	1	22.25	1	3	12	2	0	1.7	4.5	374	990
23480	2	2	36	1	2	3	3	5	4073.171299	3	30.46	1	3	11	1	0	2.1	6.7	310	989.05
20739	2	3	53	3	2	1	3	3.08	59683.3821	2	26.6	1	3	14	1	0	1.5	4.8	309	988.8
14046	2	3	47	3	2	1	3	5	96519.58544	3	33.62	1	4	11	1	1	1.3	4.4	292	988.31
22922	2	1	22	3	1	5	1	0	7368.399846	3	32.62	0	0	13	1	0	1.6	6.7	236	988.25
24479	2	1	26	3	2	4	1	0.21	62145.32922	3	41.52	0	0	12	1	0	4.5	11.5	386	986.44
33357	2	3	45	1	2	6	2	2.24	19389.64431	1	21	1	1	13	1	0	1.3	5.5	233	985.77
37778	2	3	44	3	1	6	2	2.04	126784.8501	1	23.12	0	0	13	1	0	3.3	6.9	471	984.82
35738	2	1	22	3	2	1	2	2.71	6768.580736	3	34	1	2	15	1	0	2.2	8.3	261	984.68
34644	2	2	38	1	1	1	1	0.93	18011.73532	3	33.68	1	1	12	1	0	2.4	6.8	347	983.17
26770	2	1	23	4	2	5	2	2.34	26860.40365	3	34.94	1	3	12	1	0	2.7	8.4	316	983.11
35162	2	1	25	3	1	5	2	2.18	71411.09804	3	33.48	1	3	13	2	0	3	8.4	351	982.8
22622	2	2	38	3	2	1	2	1.43	9825.913312	3	37.81	0	0	11	1	0	2.1	8.7	237	981.86
22574	2	3	47	3	2	5	2	1.93	39667.97637	3	43.66	0	0	12	2	0	2.2	6.2	348	980.73
12668	2	3	53	3	2	1	1	1.13	37914.35323	2	28.77	0	0	9	1	1	2.6	6.4	398	979.69
27663	2	2	36	1	2	1	1	0.08	3542.138219	3	35.67	0	0	10	1	0	2.3	8.4	268	978.78
40234	2	2	36	1	2	5	3	3.85	23508.17748	3	32.47	1	7	12	1	0	2.7	7.3	362	978.74
39878	2	3	43	1	2	3	2	2.65	14431.81187	2	25.22	1	2	18	1	0	2.3	5.8	388	978.43
26150	2	2	31	3	2	6	1	0.8	9027.042512	3	32.18	1	3	14	1	0	2.2	8.4	256	977.45
25752	2	2	38	1	1	5	1	1.11	29408.81241	3	32.58	1	2	11	1	0	2	5.8	337	977.3
38033	2	1	28	3	2	1	3	3.17	6661.687745	2	25.9	0	0	14	1	0	1.4	6	228	977.14
35466	2	1	25	1	1	1	2	1.5	3326.738526	2	26.52	1	1	13	1	0	1.5	7.4	198	976.8
10399	2	1	25	1	2	1	2	2.69	5779.897947	2	25.08	0	0	16	2	0	1.2	5.3	221	976.08
11714	2	3	46	4	2	1	3	5	25889.03133	3	44.45	0	0	11	1	0	2.5	6.4	381	975.36
25263	2	1	20	1	1	1	1	0.64	27337.66423	1	23.68	0	0	15	1	0	1.7	5.4	307	975.18
23381	2	3	49	3	2	2	1	1.36	53754.94882	3	35.42	0	0	13	1	0	2	5.4	361	974.7
36503	2	3	52	3	2	3	2	2.74	99699.25768	3	39.25	0	0	13	1	0	1.7	5.5	301	973.82
32552	2	1	26	4	2	1	2	1.74	32381.4766	3	37.48	0	0	11	1	0	2.3	4.9	457	973.61
35015	2	1	28	3	2	1	2	2	7892.106998	2	29.82	1	6	13	1	1	2.6	8.2	308	971.38
30336	2	3	48	3	2	1	3	5	90773.54023	1	24.01	1	3	11	1	0	1.8	5.2	336	970.67
30348	2	3	52	2	1	6	1	1.11	37634.80799	2	29.42	1	1	21	1	0	1.7	4.4	375	970.59
18340	2	3	49	3	2	1	3	4.28	89286.21017	3	32.85	1	1	12	1	0	1.5	5.8	251	970.53
10288	2	3	44	3	2	1	1	0.93	47441.66981	3	50.84	1	1	13	1	0	2	6.6	294	970.2
41438	2	1	25	1	2	1	3	3.12	5694.485463	2	28.35	0	0	14	1	0	1.5	6.3	231	970.2
11606	2	1	27	1	2	1	3	5	20725.44465	3	46.35	1	3	13	2	0	2.7	8.7	301	969.89
38823	2	1	21	1	2	5	1	0.64	16381.9674	3	34.33	1	1	7	1	0	2.8	6.6	411	968.79
41048	2	3	40	4	2	4	1	1.15	23056.48388	3	40.92	1	2	12	1	0	2.2	4.8	444	968.73
25286	2	1	23	4	2	5	3	4.26	5355.930433	3	34.12	0	0	14	1	0	1.5	6.4	227	968.53
35084	2	2	32	1	2	1	2	2.67	4303.103895	2	27	0	0	11	1	0	2.3	7.3	305	968.04
33740	2	1	29	1	1	6	1	0.98	2489.661145	3	32.58	0	0	11	1	0	2.6	7.4	340	967.69
39415	2	3	51	3	2	1	3	5	92380.93894	2	28.73	1	2	12	1	0	0.9	2.5	348	966.67
10747	2	2	39	5	2	2	3	3.42	90242.73751	1	21.05	1	3	12	1	0	2.6	7.5	335	966.35
20238	2	3	54	1	2	1	2	2.13	11744.86319	3	32.58	0	0	15	1	0	2.6	6.8	369	965.08
30321	2	1	20	3	2	5	1	1.09	61240.30849	3	30.96	1	1	12	2	0	1.8	6.5	267	964.17
12619	2	3	44	1	2	1	3	5	11744.86319	3	36.58	1	1	12	1	0	3.3	6.4	497	963.88
36899	2	2	36	3	2	5	3	5	94520.61462	3	49.05	1	1	13	2	0	1.5	4.9	295	963.67
34667	2	1	23	1	2	5	1	1.2	15178.63951	1	18.28	0	0	14	1	0	1.7	4.2	390	963.53
32962	2	3	40	3	2	1	3	3.26	92950.24721	3	36.52	1	12	12	1	0	1.7	4.6	356	963.29
38342	2	3	42	3	2	1	3	5	111953.8835	1	24.04	1	3	10	1	0	1.8	5.7	304	962.67
31577	2	3	52	3	2	3	3	3.57	91583.23502	1	20.39	2	335	12	1	0	1.6	5.5	280	962.5
22252	2	2	36	3	2	1	3	5	7301.493639	2	28.09	1	28	12	1	0	1.6	9	171	961.88
20571	2	2	34	1	1	4	1	0.71	2515.632034	3	36.86	1	1	12	1	0	2.1	5.2	388	960.76
31551	2	3	53	3	2	2	2	1.51	108893.71	3	31.76	1	21	11	1	0	1.7	4.4	371	960.24
17905	2	2	31	3	2	6	3	4.31	95284.66874	1	19.46	1	4	12	1	0	1.8	4.8	360	960
29634	2	1	27	3	2	6	1	0.96	8032.486708	1	24.71	0	0	14	1	0	2	9.5	202	959.5
31640	2	3	44	1	1	6	1	0.6	21498.83615	2	27.58	1	3	10	1	0	2.4	6.5	354	958.75
26070	2	1	21	1	1	5	1	0.67	27337.66423	1	21.87	0	0	15	2	0	1	4.5	213	958.5
39471	2	1	26	3	2	1	3	5	5854.430246	1	22.02	0	0	11	1	0	2.6	8.9	280	958.46
11013	2	1	22	3	1	1	1	0.79	5301.106366	2	25.6	1	2	12	1	0	1.7	6.5	250	955.88
25637	2	2	30	4	1	6	2	1.61	34868.19277	3	45.4	1	1	12	1	0	3.2	8.4	364	955.5
36934	2	2	33	3	2	1	2	1.84	8326.592384	1	23.04	1	3	13	1	0	1.5	7.2	199	955.2
22051	2	1	21	4	2	1	1	0	31061.20626	1	17.62	0	0	14	1	0	1.6	6.7	228	954.75
22398	2	3	50	3	2	5	3	4.7	79054.0047	3	57.2	1	2	10	2	0	1.2	4.6	249	954.5
14035	2	1	21	4	1	5	1	0.13	8479.558072	1	24.38	0	0	11	1	0	1.9	6.5	279	954.47
39587	2	1	25	2	1	6	1	0.5	3806.78663	1	20.73	0	0	12	1	0	1.7	6.1	266	954.47
38705	2	2	39	1	2	1	3	5	23508.17748	2	25.41	1	3	15	1	0	2.2	5.8	362	954.36
25470	2	2	35	3	2	6	2	2.15	8031.029927	1	24.21	1	1	16	1	0	1.4	4.8	278	953.14
29277	2	3	46	3	2	1	1	1.09	89305.62796	1	20.62	1	2	9	1	0	2.7	6.2	415	952.96
20654	2	2	30	3	2	1	3	5	5103.126829	2	27.2	0	0	12	1	0	1.9	7.7	235	952.37
11836	2	3	49	3	1	1	2	2.66	89362.24994	1	22.15	1	1	13	1	0	2.5	9.3	256	952.32
14186	2	2	30	3	2	1	3	4.44	87779.12466	2	27	1	1	12	1	0	2.5	6.1	390	951.6
33451	2	3	47	4	2	4	1	0.99	24099.64171	3	50.04	1	2	9	1	0	2	5.2	366	951.6
40406	2	1	25	3	2	5	1	0.67	78914.75133	3	56.7	1	10	13	2	0	2.8	7.1	375	950.89
25796	2	3	45	1	2	1	3	4.99	17581.37395	3	44.67	0	0	12	1	0	2.6	6.1	405	950.19
38496	2	3	47	1	1	1	2	2.65	21226.8995	3	37.62	0	0	9	1	0	1.8	3.8	450	950
22012	2	2	31	4	2	5	3	5	36579.66311	3	33.14	1	1	11	2	0	2.7	6.5	394	948.52
20522	2	2	33	1	2	1	2	2.66	6684.850619	3	42.15	1	1	12	1	0	1.7	4.9	329	948.29
31630	2	2	33	5	2	1	3	5	8948.29414	2	29.07	1	6	13	1	0	2	7.9	240	948
32709	2	3	47	3	2	1	1	1.25	43220.23422	3	44.32	1	3	11	1	1	1.7	5.4	298	946.59
41039	2	2	30	3	2	1	2	3	8326.592384	1	22.71	1	2	14	1	0	1.5	5.5	258	946
30386	2	2	35	1	1	1	3	3.34	31419.29919	1	20.37	1	4	15	1	0	1.7	4.9	328	945.41
36992	2	3	49	4	2	1	2	2.88	23949.7053	3	30.53	1	2	12	1	0	2.5	6.2	381	944.88
29068	2	2	39	3	2	6	3	3.34	85621.33431	1	24.49	1	2	11	1	0	1.9	4.8	374	944.84
14082	2	2	31	3	2	1	3	5	5559.392501	1	24.22	1	16	13	1	0	1.1	5.3	196	944.36
24503	2	1	26	3	2	1	3	5	7408.713128	1	22.01	0	0	12	1	0	1.4	5.2	254	943.43
22485	2	1	20	3	2	5	3	3.6	79805.76709	1	24.38	0	0	12	2	0	1.2	3.3	343	943.25
24582	2	2	38	1	2	1	3	3.71	41483.44323	1	18.67	1	6	14	1	1	2.1	6.3	314	942
38860	2	3	54	3	1	1	3	4.55	97426.90365	2	26.19	1	6	13	1	0	1.3	3.4	360	941.54
23384	2	2	39	1	1	5	2	1.52	27222.61981	3	30.02	1	1	14	1	0	1.9	6.1	293	940.68
23127	2	3	40	1	2	1	1	0.57	19038.00294	1	20.05	0	0	12	1	0	1.6	5.9	255	940.31
24434	2	1	28	3	2	1	3	5	7818.283312	2	28.77	1	14	12	1	0	1.5	8.6	164	940.27
25586	2	1	26	3	2	1	3	3.83	8743.341795	2	28.45	1	3	13	1	0	2.3	10.1	214	939.74
20977	2	2	32	3	2	1	2	2.81	4327.567584	1	24.02	0	0	11	1	0	1.6	6.8	221	939.25
39417	2	1	25	5	1	4	1	0.3	6987.957287	2	26.58	0	0	12	1	0	2.4	7	322	939.17
27039	2	1	28	4	2	1	2	2.17	30986.3265	3	36.91	0	0	13	1	0	2.7	6.5	390	938.89
13989	2	1	27	1	2	1	3	5	19118.05271	3	33.5	1	1	10	1	0	2.5	4.6	510	938.4
40804	2	3	54	3	2	2	3	3.13	92689.52397	2	28.39	1	2	13	1	0	1.8	6.7	252	938
22067	2	3	46	1	2	1	2	2.66	18041.14163	3	55.1	1	2	16	1	0	1.9	6.1	292	937.47
28639	2	3	44	1	2	1	1	0.98	26687.79448	2	26.46	0	0	10	1	0	2.4	9.1	247	936.54
33841	2	1	21	4	1	5	2	1.5	22239.96161	3	76.07	1	2	15	1	0	3.1	5.8	500	935.48
34043	2	1	20	1	2	5	1	0.76	16393.30842	2	29.12	1	4	16	2	0	2.6	6.5	374	935
32036	2	3	44	3	2	1	3	3.44	113595.2302	3	35.66	1	4	14	1	0	3	7.6	368	932.27
30828	2	2	38	3	2	5	2	1.78	83198.51814	3	30.76	0	0	14	2	0	2.3	7.1	302	932.26
37861	2	1	26	3	2	1	3	5	6606.188171	2	26.75	1	1	12	1	0	1.6	6.9	216	931.5
25412	2	2	31	3	2	1	3	5	7034.869022	3	39.22	0	0	12	1	1	1.5	6.1	229	931.27
29839	2	1	27	3	1	1	1	0.09	5927.500628	3	46.42	0	0	13	1	0	2	7.3	255	930.75
14267	2	2	33	2	2	3	3	4.74	75036.24787	1	21.35	1	5	13	1	0	1.8	5.3	316	930.44
26674	2	2	31	1	1	1	1	1.04	2314.323536	3	32.63	0	0	16	1	0	1.6	5.7	261	929.81
14461	2	1	27	3	1	6	1	0.92	6875.598265	2	28.86	1	2	13	1	0	3.3	10.8	284	929.45
24030	2	1	29	3	2	1	3	4	8950.298172	2	28.52	2	60	13	1	0	2.1	8.2	238	929.33
40034	2	2	33	3	2	1	1	0.7	8813.946819	3	32.01	0	0	12	1	0	2.3	7.8	274	929.22
21712	2	3	53	4	2	2	2	2.15	29403.51114	2	26.79	1	4	11	1	0	1.3	3.6	335	927.69
10274	2	1	20	5	2	5	1	0.86	67942.39362	3	37.9	1	1	12	1	0	2.2	7.5	272	927.27
14287	2	2	39	4	2	1	3	3.39	21273.45736	3	31.42	0	0	13	1	0	2.3	5.2	410	926.96
20724	2	1	28	1	1	1	1	0.34	5195.061659	3	30.57	1	1	12	1	0	3	12.5	222	925
39081	2	1	23	3	2	5	2	1.48	6119.392748	2	26.12	2	34	12	1	0	1.9	9.2	191	924.84
33082	2	1	21	4	2	1	3	3.11	8170.862384	1	23.12	1	5	11	1	0	1.7	5.8	271	924.59
26373	2	3	46	3	2	1	2	2.67	93751.04521	1	20.05	1	3	14	1	0	1.8	5.9	282	924.33
31619	2	2	31	3	2	3	3	3.21	123044.5234	3	30.72	1	2	12	1	0	1.7	4.2	374	924
36760	2	3	54	3	2	1	3	3.73	116640.874	3	31.55	0	0	9	1	0	1.3	4.8	250	923.08
24630	2	1	23	2	2	5	2	2.72	75499.59337	3	31.38	1	2	11	2	0	2.6	5.5	436	922.31
33198	2	2	34	2	2	6	1	1.33	9259.387895	3	34.02	1	4	13	1	0	1.5	5.6	247	922.13
27079	2	3	43	3	1	3	1	0.44	46679.76857	1	22.25	1	6	13	2	1	1.3	4.7	255	921.92
30061	2	3	53	4	1	1	2	2.32	36686.10272	2	28.12	1	3	16	1	0	0.9	2.9	286	921.56
12319	2	3	47	1	1	1	2	1.61	11624.83315	3	31.83	0	0	13	1	0	2.2	5.4	375	920.45
34254	2	3	51	4	1	1	1	0.91	26939.3187	3	46.64	0	0	13	1	0	1.1	3.8	266	918.91
40559	2	1	24	1	1	1	2	2.65	3177.720905	2	28.63	1	3	14	1	0	3.2	8.8	334	918.5
12683	2	2	38	4	2	6	3	4.57	24374.99752	3	34.93	1	2	9	1	0	1.9	5	349	918.42
13745	2	3	47	1	2	1	3	3.15	11873.83798	3	35.11	1	1	12	1	0	1.6	3.4	432	918
12712	2	1	21	3	1	5	1	0.3	7174.081142	2	26.25	1	2	14	1	0	4.2	11.5	335	917.26
40460	2	3	45	3	2	1	2	2.89	108347.4878	1	19.87	1	2	13	1	0	2.7	6.6	375	916.67
41167	2	3	52	4	2	3	2	1.99	20472.39075	3	44.5	0	0	12	1	0	1.7	5.1	305	915
27705	2	1	29	1	1	1	1	0.59	29140.12727	3	34.19	0	0	10	1	0	2.3	8	263	914.78
38219	2	3	40	4	1	1	2	2.71	25854.46747	3	40.26	1	2	12	1	0	1.8	4.8	343	914.67
32381	2	2	32	5	2	6	1	1.24	7119.824502	2	29.95	1	2	15	1	0	1.8	5.9	279	914.5
39024	2	1	22	1	2	5	1	0.73	15207.29045	2	27.78	1	2	14	2	0	2.4	6.9	318	914.25
31929	2	1	20	4	2	4	2	1.42	4800.381265	1	23.17	0	0	12	1	0	1.9	3.1	560	913.68
22403	2	1	24	4	2	5	1	0.69	27204.19443	3	46.04	1	2	10	1	0	1.9	5.4	321	912.32
32145	2	1	21	3	2	5	1	1.05	70601.37488	1	23.28	1	3	14	2	0	1.9	5.4	321	912.32
26136	2	1	23	4	2	1	1	0.79	6517.639205	2	28.86	0	0	13	1	0	1.3	4.9	242	912.15
38405	2	1	26	3	2	1	3	5	7892.106998	1	23.15	1	1	11	1	0	2.1	6.1	314	912.1
37114	2	1	29	4	2	5	1	0	25859.30067	2	28.43	0	0	11	1	0	4	7.4	493	912.05
21360	2	3	44	3	2	1	3	4	123449.1559	2	26.38	1	1	11	2	0	2.9	8.9	297	911.48
15103	2	1	23	1	1	1	1	1	2294.009569	1	20.66	0	0	14	1	0	1.5	6.7	204	911.2
33659	2	2	35	4	2	4	1	1.03	35935.15916	3	32.53	0	0	12	1	0	1.4	3	425	910.71
21621	2	3	48	3	2	4	2	1.78	53845.10666	2	28	1	1	13	1	1	2.8	5.5	463	909.46
22796	2	3	52	5	2	1	3	4	83217.04	2	26.16	1	12	12	1	0	2.5	6.4	355	908.8
40970	2	1	28	3	2	1	3	5	6831.734476	1	23.87	1	1	11	1	0	2.5	8	284	908.8
15325	2	1	25	1	1	5	2	2.01	4385.535287	2	26.38	1	1	9	1	0	2.2	5.1	392	908.73
11414	2	2	35	2	1	4	1	0.39	45978.20119	2	27.33	0	0	11	1	0	1.6	4	363	907.5
28704	2	1	29	3	2	5	1	0.66	93218.85119	1	19.51	1	5	13	1	1	2	5.2	349	907.4
35172	2	2	35	3	2	1	3	4.68	8527.674011	2	25.15	1	5	12	1	0	1.5	6.8	200	906.67
31183	2	2	33	3	2	1	3	3.9	97983.06439	2	25.7	1	6	11	2	0	1.2	3.7	294	906.5
29955	2	2	31	5	2	1	2	1.59	7623.336134	1	22.77	1	1	14	1	0	1.4	5.4	235	906.43
20352	2	1	24	1	1	1	2	1.98	3758.437461	2	26.68	0	0	13	1	0	1.6	8.1	179	906.19
37898	2	2	31	1	2	5	2	2	28814.37648	3	34.68	1	10	13	1	0	1.7	5.6	275	905.88
22659	2	3	48	3	2	3	3	3.71	108626.4668	1	24.1	0	0	12	1	0	2.4	5.3	410	905.42
20650	2	2	36	3	2	1	3	3.4	66815.68184	2	28.17	1	1	14	1	0	1.7	4.7	327	904.06
24903	2	3	40	4	2	1	3	5	28737.16048	2	29.56	0	0	13	1	0	1.8	4.9	332	903.78
24397	2	1	26	4	2	5	1	0.55	6659.333245	1	24.48	0	0	15	1	0	1.4	5.5	230	903.57
10234	2	3	41	1	2	1	2	2.83	13857.73884	3	38.11	0	0	13	1	0	3.1	6.1	459	903.19
39541	2	2	34	4	1	1	1	0.86	7704.27903	1	23.31	0	0	11	1	0	1.5	4.5	301	903
33789	2	1	25	4	2	5	2	2.05	6390.273198	3	41.52	1	5	12	1	0	2.1	5.4	351	902.57
31674	2	1	28	3	2	1	3	3.72	71411.09804	3	32.98	1	2	12	2	0	3	6.5	416	901.33
14019	2	1	20	1	1	6	1	0.34	3006.451744	2	28.64	0	0	11	1	0	1.3	7.5	156	900
27100	2	2	31	1	2	1	3	5	5551.505045	1	22.83	1	2	12	1	0	1.4	7	180	900
35078	2	3	47	4	1	6	1	1.16	25288.71282	3	40.96	1	4	12	1	0	2	5	360	900
39338	2	1	25	3	2	5	3	3.57	56302.2627	1	22.85	1	1	11	2	0	2.7	6.3	385	898.33
29461	2	1	24	3	2	5	2	2.67	8845.188572	2	25.1	1	4	11	1	0	1.9	10.6	161	898.21
11035	2	3	43	3	2	1	2	2.15	70682.55986	2	25.39	1	14	14	1	0	1.5	4.2	320	896
39835	2	3	40	1	2	1	1	1.25	18353.33197	2	25.2	0	0	14	1	0	1.8	4.3	375	895.83
25622	2	1	29	1	1	4	2	2.5	23374.26565	3	34.02	0	0	12	1	0	2.7	6.7	361	895.81
10020	2	2	35	1	1	1	1	0.45	15221.16911	3	30.01	0	0	14	1	0	1.4	6.3	199	895.5
30202	2	2	33	3	2	1	1	0.46	57304.12367	3	51.9	0	0	14	1	0	1.9	4.7	362	895.47
29972	2	1	21	1	2	6	2	2.67	37192.17694	3	35.47	1	2	12	2	0	3.2	8	358	895
39974	2	3	49	1	2	1	3	4.92	20669.51187	3	36.19	1	3	13	1	0	2.6	6.3	369	894.12
20083	2	1	29	1	2	1	3	5	3662.047633	1	24.82	1	2	12	1	0	2.8	6.8	368	893.71
22756	2	1	28	4	1	6	1	0.8	29163.28852	3	38.04	0	0	11	1	0	3.9	6.9	505	893.46
13837	2	3	43	3	2	1	2	2	70547.48599	3	30.12	1	2	11	1	0	3	6.6	406	893.2
24676	2	2	37	1	2	3	1	0.85	35579.9159	3	42.65	1	2	12	1	0	1.8	6.3	255	892.5
30686	2	1	20	3	1	1	1	1.39	8845.188572	3	30.19	1	2	12	1	0	1.9	7.5	226	892.11
21142	2	2	31	3	1	1	3	5	85621.33431	3	39.73	1	10	12	1	0	3.2	8.7	328	891.75
28912	2	2	33	5	2	1	3	5	8144.039907	3	32.34	1	12	13	1	0	1.3	6.3	184	891.69
20812	2	1	23	1	1	1	1	1.33	16543.80065	3	32.01	0	0	11	1	0	2.4	5.5	389	891.46
24210	2	1	27	1	1	1	2	1.98	35571.62905	2	25.94	0	0	13	1	0	2.7	7.1	339	891.44
35530	2	3	44	2	2	1	2	2.21	67139.41356	1	24.41	1	1	13	1	0	1.9	4.1	413	891.21
11146	2	1	23	3	1	5	2	1.68	90859.70239	3	34.28	1	1	10	1	0	2.2	5.8	338	891.09
36241	2	1	24	3	2	1	3	3.31	78037.98853	3	36.8	1	15	16	1	0	1.6	5.3	269	891.06
14358	2	3	50	1	1	5	2	2.66	8252.42546	2	26.1	0	0	12	1	0	1.8	3.7	433	890.06
35154	2	1	23	3	2	5	1	0.77	63213.35345	3	38.42	1	1	12	1	0	2.1	4.6	406	889.33
10099	2	1	24	4	2	5	2	2.05	5569.823615	3	41.8	1	10	12	2	0	1.5	3.8	351	889.2
39845	2	1	24	1	2	1	2	2.13	19201.75653	3	34.59	0	0	12	1	0	1.5	4.3	310	888.67
37261	2	2	38	3	2	5	1	0.96	62215.83304	1	19.29	1	2	17	1	1	1.8	6.5	246	888.33
35027	2	1	25	2	2	1	2	2.58	5175.959637	2	29.24	0	0	11	1	0	1.6	4.4	323	888.25
12425	2	2	30	3	1	1	2	1.68	76185.12643	2	26.88	0	0	12	1	0	1	2.8	317	887.6
17841	2	1	28	3	2	6	1	1.26	178682.3196	1	23.28	1	3	13	1	0	1.4	3.5	355	887.5
21130	2	1	20	4	2	5	3	3.98	29163.28852	3	38.37	1	1	10	2	0	1.5	3.8	350	886.67
22862	2	1	22	4	1	5	1	1.03	28054.13308	3	30.1	0	0	10	1	0	2.5	6.5	341	886.6
26756	2	1	24	4	2	5	1	0.64	31056.39905	3	46.92	1	2	10	1	0	3.4	6.2	486	886.24
14504	2	3	42	3	2	1	3	4.39	82126.3827	3	30.06	1	2	14	1	0	1.3	3.6	320	886.15
22671	2	3	43	3	2	5	3	5	102722.6913	3	54.1	1	2	12	2	0	1.5	4.5	295	885
41123	2	2	32	1	1	1	1	0.6	26963.12262	3	35.7	0	0	13	1	0	2	5	354	885
36888	2	1	25	3	2	5	3	3.73	84529.0841	1	22.56	1	2	12	1	0	1.6	6.1	232	884.5
30810	2	3	47	3	2	1	3	5	123656.2049	1	23.09	1	1	13	1	1	1.7	4.5	334	884.12
10810	2	3	54	3	2	4	3	5	81064.63098	1	22.63	1	1	11	1	1	2.1	6.2	299	882.76
18081	2	3	50	3	2	3	2	1.66	29040.15301	3	32.52	1	3	11	1	0	2.1	6.2	299	882.76
30271	2	2	31	5	2	5	2	2.67	83321.09522	1	22.46	0	0	10	2	0	2	5.1	346	882.3
20330	2	1	22	3	2	5	1	0.91	76763.44998	3	39.52	0	0	10	2	0	1.6	3.6	392	882
26625	2	1	23	3	2	3	1	0.7	71536.6703	3	34.4	1	5	13	1	1	1.8	4.1	387	881.5
39884	2	3	47	3	2	6	3	3.01	101923.2922	1	22.27	1	2	9	2	0	1.2	4.1	258	881.5
28279	2	3	51	3	2	1	3	3.2	81484.62735	3	36	1	7	13	1	0	1.5	3.9	339	881.4
22858	2	2	31	1	2	1	3	3.25	28315.7473	3	33.41	1	1	9	1	0	3.4	7.2	416	880.94
37326	2	3	41	3	2	3	3	4.87	156152.1807	3	34.07	1	6	15	1	1	3.3	7	415	880.3
30509	2	1	21	1	1	5	3	3.6	26361.30894	3	50.92	2	36	10	2	0	2.9	8	319	880
40155	2	3	40	3	2	1	3	4.01	92197.20353	3	31.24	1	5	11	1	0	2.3	6.7	302	879.74
23834	2	3	49	1	2	1	2	1.5	27682.02589	1	24.06	1	10	11	1	0	1.7	6.1	245	879.12
33589	2	1	20	5	2	1	1	0.83	54327.36552	2	26.7	1	15	11	1	0	1.7	5.1	293	879
37126	2	1	23	1	2	1	1	0.47	3214.650666	2	25.67	0	0	14	1	0	1.7	6.2	241	878.94
39846	2	2	31	5	2	6	3	3.09	56031.66445	1	19.91	1	2	10	1	0	1.7	4.8	311	878.12
20607	2	3	48	1	2	3	2	2.6	13406.14749	2	29.9	0	0	12	2	0	1.4	3.7	332	877.43
13806	2	1	26	3	2	1	3	3.33	7266.170052	3	33.66	0	0	12	1	0	2.7	9	263	876.67
26327	2	3	43	3	2	1	3	5	90773.54023	1	21.19	1	1	12	1	0	1.4	5.2	236	876.57
38054	2	1	25	3	2	1	3	5	67171.65516	1	22.57	1	2	12	1	0	1.4	5.2	236	876.57
20550	2	2	30	1	2	1	3	3.04	16947.2102	3	39.35	1	3	13	1	0	2.3	6	336	876.52
10289	2	1	28	1	2	1	3	3.59	24524.28768	1	21.93	1	2	12	1	0	1.7	5	298	876.47
12336	2	2	39	1	2	1	3	3.07	19434.26586	2	26.09	1	1	13	1	0	2.5	6.5	337	876.2
34885	2	3	40	3	2	6	3	4.39	92147.62735	1	24.52	1	4	12	2	0	1.9	5.4	308	875.37
35215	2	3	52	4	1	3	3	3.1	20404.79307	3	34.4	0	0	11	1	1	1.6	5.6	250	875
30695	2	1	28	1	2	1	1	1.19	29253.40676	2	25.39	0	0	11	1	0	1.9	5.5	302	874.21
36232	2	2	30	3	2	3	3	4.21	99136.28256	3	36.98	1	2	12	2	0	2.1	4.6	399	874
30658	2	2	33	1	1	1	2	1.41	3888.437962	3	40.93	1	1	13	1	0	2.1	7.4	248	873.9
33983	2	2	30	3	2	1	3	5	8527.674011	1	22.16	1	1	14	1	0	1.5	5.8	226	873.87
32250	2	1	29	3	2	1	3	5	63496.19289	2	25.62	2	32	13	1	0	1.6	7.2	194	873
33657	2	1	23	4	2	5	1	0.16	32832.85528	3	32.38	0	0	10	1	0	2.2	5.3	362	872.09
27670	2	1	20	1	2	1	1	0.96	36044.18526	3	33.04	0	0	14	2	0	2.4	6.4	327	872
31372	2	3	48	4	2	6	3	3.66	33037.23794	2	25.43	1	1	12	1	0	1.7	6.1	243	871.94
29207	2	3	53	4	2	4	2	1.92	30704.85891	3	34.8	0	0	13	1	0	1	3.1	281	871.1
37445	2	1	23	1	1	5	1	0.49	1663.912953	1	23.08	0	0	12	1	0	1.5	6.7	195	871
39606	2	2	36	1	2	1	1	1.24	23941.69459	3	33.41	1	1	10	1	0	2.4	5.2	402	871
26673	2	3	53	1	1	4	1	0.95	19822.46321	2	27.39	0	0	16	1	0	2.3	5.6	357	869.22
18328	2	2	39	3	2	1	2	2.55	105314.8918	1	24.46	0	0	15	1	1	1.5	5.3	246	869.2
36523	2	3	45	3	1	1	1	1.2	47179.04807	1	16.91	0	0	15	1	0	1.9	3.3	500	868.42
40123	2	3	40	3	2	1	2	2.65	91123.84396	3	48.66	1	4	13	1	0	3	6.1	427	868.23
20572	2	2	33	3	2	1	3	3.99	6400.44686	3	37.83	0	0	12	1	0	2.2	6	318	867.27
30868	2	2	35	5	2	1	3	5	84517.57242	1	24.06	1	2	16	1	0	1.4	4.1	296	866.86
37512	2	1	26	3	2	1	3	3.42	77513.69657	1	21.43	1	3	12	1	0	2.1	5.2	350	866.67
38784	2	1	25	3	2	1	3	4.02	8323.586372	2	28.27	0	0	12	1	0	1.8	8	195	866.67
31255	2	2	34	1	1	1	2	1.86	3001.410285	3	30.4	0	0	13	1	0	1.6	5.8	239	866.38
14621	2	3	44	3	2	1	3	5	73061.33884	3	32.92	1	7	12	1	1	1.2	3.3	315	866.25
37995	2	1	29	3	2	1	3	4.52	5173.858159	1	22.8	0	0	12	1	0	1.8	7.9	197	864.61
24322	2	1	28	3	2	1	3	3.63	6803.403382	3	35.55	0	0	14	1	1	2	6.5	266	864.5
11133	2	2	34	3	2	5	3	3.95	60612.7409	3	32.43	1	1	14	2	0	2.5	6.9	313	863.88
27716	2	1	27	3	2	1	3	5	8594.89738	2	26.53	1	3	13	1	0	2.7	12.6	185	863.33
34041	2	1	22	1	2	1	1	0.77	16557.14802	2	26.53	0	0	14	2	0	1.9	4.7	349	863.32
25615	2	3	51	3	2	1	3	4.96	68985.00029	3	39.18	1	1	14	1	1	1.8	4.9	317	862.94
20287	2	3	45	4	2	2	1	0.42	17786.4351	3	32.69	0	0	10	1	1	1.6	3.9	354	862.88
35628	2	1	28	1	2	1	2	2.67	18251.43528	3	31.8	0	0	15	1	0	1.5	5.7	227	862.6
37393	2	2	31	3	2	1	3	5	111510.4419	3	41.5	1	3	14	1	0	2.2	5.3	358	862.45
33206	2	2	32	3	2	5	2	1.88	99136.28256	1	20.45	0	0	16	2	0	2.6	7.3	307	861.96
31074	2	1	27	3	2	4	1	0.7	5927.500628	2	26.68	0	0	14	1	1	2.2	6.7	283	861.86
39410	2	1	27	5	2	1	3	5	4924.565135	1	22.94	1	4	14	1	1	1.3	6.4	175	861.54
40404	2	3	40	5	2	1	3	3.42	99050.69579	1	22.94	1	2	11	1	1	1.9	6.6	248	861.47
12132	2	2	33	3	2	1	3	3.66	6749.604142	2	25.22	1	2	10	1	0	2.4	6.5	318	861.25
18363	2	3	44	1	2	1	1	1.1	18468.43288	3	46.73	0	0	14	1	0	2.5	5.2	414	861.12
12081	2	1	22	3	2	5	3	3.97	75837.7036	1	19.99	0	0	11	2	0	1.3	4.7	238	860.46
34206	2	2	32	4	2	1	2	1.81	35474.77081	3	30.16	1	4	11	1	0	2.5	4.9	439	860.44
24218	2	2	32	3	2	1	3	5	6606.378325	1	23.41	1	2	16	1	0	2.8	10.6	227	859.36
33774	2	2	32	3	2	1	3	5	9089.961485	3	42.75	1	1	11	1	0	2.7	8.4	276	858.67
23323	2	1	21	3	2	5	1	1.36	60412.70803	1	20.53	1	3	12	2	0	1.5	4.5	286	858
41129	2	1	27	3	2	5	3	4.08	69117.73693	2	27.81	1	1	10	2	0	2.2	5.5	343	857.5
30003	2	3	50	1	1	1	1	0.33	22352.59559	3	31.56	0	0	14	1	0	2.1	4.8	375	857.14
33072	2	2	33	3	2	1	3	5	98806.23476	1	19.4	1	1	16	1	0	1.4	4	300	857.14
29196	2	2	37	3	1	5	1	0.94	60756.20065	3	36.32	0	0	9	2	0	2.1	5.2	346	856.76
35895	2	2	37	3	2	1	1	0.9	8671.324457	1	24.9	1	24	16	1	0	1.7	6.9	211	856.41
36925	2	1	25	3	2	6	2	1.74	80635.51874	2	27.11	1	2	11	1	0	2.2	3.9	483	856.23
20471	2	2	35	3	2	1	3	5	69119.45631	1	20.14	1	2	12	1	0	1.4	5.1	235	856.07
36652	2	2	38	3	2	1	3	5	91859.28841	1	19.42	1	2	11	2	0	1.4	5.6	214	856
30565	2	3	43	4	1	3	1	0.87	26741.6733	2	28.86	0	0	11	1	0	2.7	6.4	361	855.7
22843	2	3	52	4	2	6	1	0.45	26454.36437	2	28.89	1	2	14	1	0	1.3	5.7	195	855
27771	2	1	20	1	2	5	2	1.51	39691.02311	1	20.79	0	0	10	2	0	2.2	4.5	418	855
29546	2	2	37	3	1	5	1	0	52378.16068	1	19.53	0	0	9	1	1	3.1	7.6	348	853.16
28421	2	2	38	2	2	1	1	1.06	65601.22893	3	31.97	1	2	10	1	0	2.1	5.3	338	853.05
17784	2	1	27	1	2	1	3	3.35	6008.421996	2	25.4	1	3	16	1	0	1.6	6.2	220	852.5
12598	2	1	21	3	2	6	2	1.72	78807.69192	2	27.07	1	1	15	2	0	1.7	4.5	322	852.35
24897	2	3	42	4	2	1	2	1.49	25488.34493	2	26.5	1	4	9	1	0	2.6	5.8	382	852.15
14136	2	3	45	3	2	1	3	4.66	89286.21017	2	29.94	1	6	11	1	0	2.6	5.4	410	851.54
38819	2	3	52	3	2	1	3	5	98539.49062	1	23.61	2	365	10	1	0	2	5.4	315	850.5
24625	2	1	24	4	1	1	1	0.27	6603.013273	3	39.5	0	0	13	1	0	2.3	7.7	254	850.35
25407	2	2	34	3	2	1	3	5	6449.859229	1	22.08	0	0	12	1	0	2.5	6.6	322	850.08
35377	2	1	22	3	2	6	2	2.09	57096.54651	1	23.89	1	2	12	1	0	1.9	4.6	351	849.79
35453	2	2	35	1	1	1	2	1.7	2508.548578	2	29.58	1	3	15	1	0	1.3	4.7	235	849.62
36907	2	1	27	3	2	3	3	3.66	72492.92152	1	19.4	1	2	12	2	1	1.5	4.6	277	849.47
37111	2	1	29	4	2	5	1	0.52	34753.06952	2	25.89	1	2	11	1	0	1.3	2.7	409	849.46
12127	2	1	21	1	2	5	1	1.33	22062.94087	1	20.29	1	2	13	2	0	1.2	4.3	237	849.25
33974	2	1	25	3	2	1	3	4.52	6223.909076	1	23.01	0	0	10	1	0	1.3	6.2	178	848.92
35326	2	3	50	3	2	1	3	5	78524.67776	1	24.17	1	2	12	1	0	1.5	3.8	335	848.67
21285	2	1	22	3	2	6	2	2.15	63757.46177	1	19.86	1	1	17	2	0	1.9	6.5	248	848.42
38056	2	1	29	3	2	1	3	3.57	106584.4734	1	20.81	1	2	10	2	0	1.6	4.9	277	848.31
33123	2	3	52	3	2	1	3	5	98868.64739	3	32.42	0	0	11	2	1	1.9	5.5	293	848.16
12186	2	1	27	3	2	1	2	2.15	7381.711516	2	28.86	0	0	12	1	0	1.5	6.2	205	847.33
28240	2	1	24	4	2	5	1	0.97	32357.72689	3	31.03	1	3	12	2	0	1.8	4.1	372	847.33
10031	2	1	24	4	1	5	1	0.05	6193.044807	3	33.15	1	1	12	1	0	2	7	242	847
24263	2	1	27	1	2	1	1	0.64	30135.10161	3	30.6	1	1	12	1	0	2.1	6.7	265	845.48
28466	2	1	28	3	2	5	2	2.67	94828.85503	3	51.32	0	0	13	1	0	3	7.5	338	845
39110	2	3	52	5	2	1	3	5	77644.89434	3	42.88	1	2	12	1	0	4.8	11.4	355	843.13
20292	2	3	46	3	2	1	3	5	96119.53128	1	19.37	1	6	12	1	0	1.5	4.3	294	842.8
36267	2	1	20	4	2	5	3	3.2	19246.04403	1	23.49	1	6	12	1	0	1.3	5	219	842.31
40178	2	3	53	3	2	1	3	3.13	92689.52397	2	29.15	1	2	12	1	0	1.7	3.7	387	842.29
29197	2	1	29	3	2	1	2	2.08	92145.4948	3	37.25	0	0	10	2	0	2.7	6	379	842.22
29050	2	3	46	3	2	5	3	4.62	141560.4757	3	38.72	1	2	13	1	0	2.1	5.2	340	841.9
23196	2	2	36	4	2	1	1	0.14	34246.84897	2	28	0	0	15	1	0	1.7	5.3	270	841.76
39804	2	3	42	3	2	6	3	5	79008.59522	1	19.82	1	1	12	2	1	2.1	4.7	376	841.52
14787	2	2	33	4	2	5	3	4.66	35392.26807	3	46.84	1	8	13	2	0	2.7	5.5	413	841.3
38091	2	1	28	1	1	4	1	0.75	25356.09459	2	25.38	1	1	13	1	0	2.5	4.9	429	840.84
29966	2	3	43	1	2	6	1	1.18	22815.01773	3	30.44	1	2	13	1	1	1.4	3.4	346	840.29
27343	2	2	36	3	1	1	1	0.87	56478.78442	3	33.45	1	3	12	1	0	1.9	5.2	307	840.21
22255	2	3	46	3	2	1	3	3.18	138206.6082	3	57.67	0	0	13	1	0	1.8	5.6	270	840
40890	2	3	40	3	1	1	1	0.61	30949.53344	1	18.27	1	2	13	1	0	1.6	5.6	240	840
18923	2	1	21	3	2	5	2	2.62	66411.50298	3	33.93	1	1	9	1	0	2.3	7.4	261	839.74
13863	2	2	35	3	2	1	2	1.66	69119.45631	3	48.1	1	1	12	1	0	1.3	4.1	266	838.92
40980	2	3	40	3	2	1	2	2.25	124921.7446	3	43	0	0	13	1	0	3.5	8	367	838.86
25045	2	3	40	3	2	1	3	3.96	116569.2748	3	30.3	0	0	12	1	0	2.1	4.4	400	838.1
17771	2	3	53	4	2	4	3	3.14	17830.02641	3	30.36	1	1	11	1	0	2.2	7.2	256	837.82
38417	2	2	36	5	2	1	3	3.25	90477.38019	2	29.96	1	7	13	1	0	2	5	335	837.5
29263	2	2	35	3	2	4	1	0.38	51075.64945	1	21.47	1	3	13	1	0	1.7	5.6	254	836.71
36336	2	3	45	3	2	1	3	5	77909.48763	1	21.56	1	2	10	2	0	2.2	5	368	836.36
26400	2	3	44	3	1	3	1	0.32	52380.88576	1	17.75	1	4	8	1	0	2.9	9.5	255	835.34
35456	2	2	30	1	1	1	2	1.55	23702.25197	2	27.15	0	0	14	1	0	1.5	3.5	358	835.33
25819	2	1	21	3	1	3	1	0.33	7135.667943	1	18.99	0	0	13	1	0	1.7	7.1	200	835.29
39463	2	3	50	3	2	1	1	0.9	44421.6255	1	23.05	1	2	13	1	0	0.5	2.4	174	835.2
38449	2	3	46	3	2	1	3	5	91123.84396	1	24.67	1	6	11	1	0	1.7	3.9	364	835.06
33643	2	3	41	3	2	3	1	1.33	38216.59037	3	31.87	0	0	10	1	0	1.6	6.1	219	834.94
23926	2	2	31	4	2	4	2	1.53	36208.26343	3	36.73	1	2	13	1	0	1.8	4.8	313	834.67
31102	2	2	33	5	2	1	3	5	7231.60366	2	28.84	1	8	14	1	0	1.1	5.7	161	834.27
25698	2	2	31	3	2	1	2	1.82	105916.081	2	25.68	1	1	13	1	0	2	4.9	340	833
37954	2	3	51	3	2	1	2	1.99	92444.02791	1	19.04	1	7	15	1	0	1.8	5.1	294	833
24362	2	3	52	4	2	3	1	1.38	30108.0249	2	28.34	1	3	12	2	0	2	4.8	347	832.8
24357	2	1	26	5	2	1	1	1.17	94828.85503	2	28.64	0	0	16	1	0	1.8	4.4	340	831.11
14985	2	3	41	3	2	1	2	1.59	81820.28416	3	30.94	0	0	12	1	0	2.8	7.6	306	830.57
35077	2	3	50	3	2	4	1	1.18	46780.48325	3	36.13	1	2	10	1	0	2.3	6.1	313	830.13
28727	2	3	41	3	2	1	3	3.98	93751.04521	2	28.8	1	1	13	1	0	1.4	4.7	247	829.21
40326	2	3	41	1	1	1	1	0.86	18572.5537	1	23.77	0	0	15	1	0	2.1	5.9	295	828.81
35571	2	1	22	3	2	5	3	4.75	52679.32444	1	19.99	0	0	9	1	0	1.6	5.1	260	828.75
14645	2	3	54	3	2	1	3	5	62716.58809	3	38.61	0	0	12	1	1	1.3	3.9	276	828
29826	2	2	30	1	2	1	3	3.93	4070.002211	2	26.52	1	6	11	1	0	2.1	5.7	305	827.86
38216	2	3	40	1	2	1	1	0.44	18615.75845	3	35.13	1	6	14	1	0	1.6	4.3	308	827.75
38431	2	1	22	1	1	6	1	0.36	2290.838984	3	30.17	0	0	13	1	0	1.1	4.1	222	827.45
24529	2	3	50	4	2	2	1	1.11	31834.09412	1	18.77	0	0	11	1	0	0.6	1.7	292	827.33
22094	2	2	32	1	1	1	1	1.36	34426.01174	2	26.36	1	3	11	1	0	1.4	6	193	827.14
27899	2	1	23	3	2	5	3	4.23	70440.90555	1	21.3	1	3	13	2	0	1.2	4.1	242	826.83
29364	2	1	20	4	1	5	2	1.84	33123.61244	3	31.5	1	2	12	1	0	2.4	4.7	422	826.42
32136	2	3	42	3	2	1	2	2.9	117359.687	3	33.4	0	0	11	1	0	2.3	5	380	826.09
41159	2	1	24	3	2	1	2	2.09	78037.98853	2	25.51	0	0	13	1	0	2	5.6	295	826
30119	2	3	46	3	2	1	1	0.14	127044.1071	3	31.21	1	3	14	1	0	1.4	4	289	825.71
26986	2	3	42	1	2	3	1	0.83	21588.58387	3	31.09	1	1	10	1	0	1.8	4.6	323	825.44
30092	2	2	36	3	2	1	3	5	82173.92742	2	27.48	1	3	12	1	0	1.5	4.5	275	825
37576	2	2	35	1	2	1	3	5	32154.80572	2	28.83	1	6	12	1	0	1.7	3.8	369	824.82
41374	2	1	21	3	2	5	1	0.63	89975.70566	1	21.77	1	2	12	2	0	2.4	6.8	291	824.5
30450	2	3	42	1	1	1	1	0.96	14047.99477	2	25.44	1	1	12	1	0	2	4.1	402	824.1
41265	2	3	44	4	2	3	1	1.28	16554.07591	3	36.72	1	2	16	1	0	1.8	4.4	337	823.78
40039	2	1	21	3	1	5	1	0.08	89975.70566	3	36.14	1	2	16	2	0	2.3	5.9	321	823.43
14295	2	1	28	3	2	1	3	3.23	7614.611454	1	23.32	0	0	14	1	0	1.7	4.4	318	823.06
37081	2	1	21	3	2	1	1	1.17	72492.92152	2	26.08	0	0	16	2	0	2.1	5.8	298	823.05
25722	2	2	33	3	2	1	3	5	6449.859229	3	33.32	0	0	14	1	0	1.7	5.4	259	822.71
18285	2	3	45	4	2	1	3	5	25889.03133	1	19.71	1	2	16	1	0	2.7	5	444	822.22
34719	2	1	24	3	1	6	3	5	6598.538988	3	39.74	1	1	11	1	0	1.8	5.4	274	822
27683	2	1	22	3	2	5	3	4.59	78042.18698	1	18.94	1	1	14	2	0	1.9	6.4	244	821.89
10128	2	3	40	3	2	1	3	3.63	83402.82108	1	22.47	1	1	14	1	1	1.3	4.3	248	820.31
26802	2	3	52	3	2	1	3	5	68985.00029	1	23.12	1	10	16	1	0	2.3	6.5	290	819.57
27287	2	1	28	4	1	6	1	0.7	31835.71133	3	33.96	1	2	12	1	0	2.4	7.2	273	819
34697	2	3	46	4	1	1	2	2.71	25854.46747	2	28.76	0	0	11	1	0	1.4	3.4	337	818.43
34799	2	1	28	3	2	1	3	3.11	5246.848329	2	28.81	1	8	14	1	0	2.1	7.1	242	818.19
33379	2	1	24	1	1	6	1	1.24	6434.498194	2	25.72	0	0	12	1	0	2.1	7.5	229	817.86
37250	2	2	33	3	2	3	3	3.01	107918.3308	3	34.49	1	5	15	2	0	1.8	4.2	350	816.67
38556	2	2	35	3	2	1	3	3.86	89754.50986	3	39.84	1	2	14	1	0	2.8	7.4	309	816.64
35402	2	2	36	1	1	1	1	1.04	2905.079967	3	33.19	0	0	12	1	0	1.8	5.3	277	815.61
37894	2	2	33	3	2	1	3	5	10859.35592	3	30.37	1	5	13	1	0	1.9	6.1	254	815.47
12424	2	2	33	3	2	1	2	2.15	78323.94111	2	27.49	0	0	12	1	0	1.1	2.6	345	815.45
22786	2	2	38	1	2	1	3	3.3	32575.4225	2	25.2	0	0	14	1	0	2.2	6.5	276	815.45
38535	2	1	20	4	2	5	2	2.3	29744.5011	1	21.89	1	3	12	2	0	1.1	3	299	815.45
35604	2	1	25	3	2	6	2	1.63	67797.88823	3	36.29	1	1	11	1	0	2	5.7	286	815.1
34083	2	3	54	1	1	1	2	2.17	14857.21245	3	37	0	0	12	1	0	1.3	3.3	321	814.85
34468	2	3	47	4	2	4	2	2.24	25933.75394	3	52.61	0	0	12	1	0	2.2	6.4	280	814.55
18399	2	1	28	3	2	1	3	5	6460.344156	2	29.97	0	0	11	1	0	1.4	6.3	181	814.5
33245	2	2	32	3	2	1	3	3.75	8326.592384	2	29.05	1	2	14	1	0	2	5.9	276	814.2
21927	2	1	23	1	2	1	2	1.41	7576.136128	2	26.11	0	0	14	1	0	1.3	3.7	286	814
21351	2	3	40	3	2	1	3	3.25	120726.5275	1	21.14	1	3	13	1	0	1.2	3.8	257	813.83
29758	2	3	52	3	2	6	1	1.12	70993.90595	1	24.48	0	0	16	1	0	1.7	5.3	261	813.71
41028	2	3	51	3	2	1	3	5	99699.25768	2	28.59	0	0	13	1	0	2.6	5.7	371	813.35
32575	2	1	24	3	2	5	2	2.34	59526.62475	1	23.84	1	2	14	2	0	1.7	4.8	288	813.18
29260	2	2	38	3	2	6	1	0.19	52386.26829	1	22.39	0	0	11	1	0	1.7	5.1	271	813
13921	2	3	43	1	1	4	2	2.66	8013.563411	2	25.23	1	1	11	1	0	3.6	8.5	344	812.22
10708	2	2	34	3	2	1	3	3.31	7654.780076	1	21.3	0	0	13	1	0	1.6	8.6	151	811.63
10077	2	1	24	5	2	1	3	5	4327.567584	2	28.4	1	3	13	1	0	1.7	6.3	219	811.59
35029	2	3	45	3	2	3	1	1.14	27561.48784	3	36.89	1	2	17	1	0	1.9	4.7	328	811.37
30175	2	3	42	3	1	1	3	3.65	104394.8135	1	24.63	1	3	13	1	0	1.6	4.4	295	811.25
22531	2	1	22	3	2	6	1	0.81	67000.24198	2	25.94	2	32	12	1	0	2.4	6.9	282	810.75
28631	2	3	54	3	2	3	1	1.15	88734.44577	2	25.99	1	8	13	1	1	1.5	3.5	347	809.67
12366	2	1	20	3	2	5	3	5	63414.45371	1	17.72	1	3	14	2	0	2.4	5.8	335	809.58
29900	2	1	24	3	2	5	2	2.15	62246.91246	1	19.7	1	1	15	2	0	1.4	6.4	177	809.14
28922	2	1	26	3	2	1	2	2.8	7588.500784	2	28.23	1	2	14	1	1	1.5	7.4	164	809.07
37768	2	2	30	1	1	1	1	0.79	27123.61235	3	31.6	1	1	12	1	0	1.7	4.6	299	809.06
12749	2	3	47	3	2	1	3	4.81	64648.31625	1	20.61	1	2	14	2	0	1.7	5.7	241	808.06
14410	2	3	43	3	2	4	3	3.84	94652.34327	2	27.13	1	2	15	1	0	1.9	5.1	301	807.95
39864	2	3	42	3	2	1	2	2.06	108836.4926	1	23.84	1	8	13	1	0	1.4	3.9	290	807.86
25326	2	1	20	5	2	5	2	1.42	29901.39273	3	52.81	1	2	12	1	0	2.3	4.3	432	807.65
18867	2	1	23	3	2	1	3	4.13	78807.69192	2	27.67	1	4	13	1	0	1.7	5	274	805.88
32290	2	3	43	3	2	1	3	5	98022.53678	3	31.48	1	3	13	1	0	1.7	4.1	334	805.53
14830	2	2	35	5	2	1	3	4.53	60600.63513	2	26.89	1	2	13	1	0	2	2.7	596	804.6
26757	2	3	44	3	2	1	3	5	102759.2081	2	25.24	1	3	9	2	1	1.3	3.9	268	804
40720	2	1	20	3	2	4	3	4.26	78037.98853	1	21.8	1	1	13	1	1	1.6	4.8	268	804
12386	2	1	24	3	2	1	3	3.99	7173.384947	2	25.79	1	3	13	1	1	2.6	6.2	337	803.62
26753	2	3	41	1	2	1	3	5	21588.58387	3	39.06	1	5	12	1	0	2.9	5.9	395	803.62
31333	2	1	29	1	2	5	3	3.12	22069.69608	3	40.85	1	1	11	2	0	1.2	4	241	803.33
18365	2	1	24	1	1	1	1	0.86	16145.43386	2	28.49	0	0	15	2	0	2.8	5.3	424	802.57
41108	2	1	24	1	1	1	1	0.52	2255.80569	3	37.71	1	2	16	1	0	2.1	5.4	312	802.29
32636	2	3	41	5	2	1	3	3.08	38693.19872	1	22	0	0	14	1	0	2.1	4.6	366	801.71
24291	2	3	49	5	2	1	2	1.92	120021.8987	2	29.58	1	4	12	1	0	2.6	5.3	393	801.12
26401	2	2	31	3	2	1	3	5	94710.00309	1	24.45	1	10	11	2	0	2.4	6.3	305	800.63
14331	2	3	52	2	2	1	1	1.02	74944.00549	3	39.75	1	5	11	1	0	1.6	3.3	388	800.25
38265	2	2	34	4	2	1	3	5	31214.62322	3	38.35	1	2	12	1	0	1.9	5.1	298	799.89
33907	2	1	26	1	2	1	1	0.9	17518.85221	1	21.2	0	0	11	1	0	1.8	5.9	244	799.78
36006	2	1	25	3	2	5	2	2.94	78037.98853	2	26.74	0	0	12	2	0	1.9	4.7	323	799
34906	2	3	44	3	2	1	1	0.52	124921.7446	1	23.49	1	5	16	1	0	2.3	5.1	360	798.26
35896	2	2	34	3	1	1	2	1.98	100391.6729	3	38.18	1	1	14	1	0	3.2	6.9	370	797.81
24337	2	3	46	4	1	1	2	1.83	31293.95189	2	29.99	1	1	16	1	0	1.6	5.8	220	797.5
26809	2	3	46	4	2	5	3	5	28373.99697	3	40.36	1	3	12	2	0	2.4	4.7	407	797.04
21476	2	3	47	3	2	1	3	4.47	127044.1071	2	26.46	1	3	13	2	0	2	5.4	295	796.5
37136	2	3	40	3	2	1	3	5	117359.687	3	32.72	1	5	13	1	1	2.5	6.3	316	796.32
34358	2	1	27	1	2	1	2	1.69	1547.892628	3	32.78	0	0	12	1	0	2	8	199	796
17962	2	3	51	3	2	3	3	5	61020.05271	1	22.24	1	3	14	2	0	1.9	5.3	285	795
34344	2	3	50	3	2	1	3	5	118113.7933	3	35.39	0	0	12	1	0	2.8	7	318	795
10017	2	2	35	1	1	1	2	2.66	1630.656356	2	28.86	0	0	14	1	0	1.7	5.8	233	794.94
23749	2	2	32	3	2	1	3	5	7808.332059	3	35.4	1	2	13	1	1	2.4	7.3	261	793.88
31585	2	3	40	1	2	1	1	1.16	18213.03442	3	37.13	0	0	14	1	0	2.1	4.8	347	793.14
29735	2	1	24	3	2	3	1	0.58	69512.4061	3	30.74	1	3	13	1	0	2.4	5.8	328	792.67
33262	2	1	29	1	1	1	1	0.66	16393.30842	2	25.58	0	0	12	1	0	3.3	6.5	402	791.82
39204	2	3	42	3	2	1	3	5	117359.687	3	36.59	1	10	11	1	1	2.3	4.7	387	790.83
11682	2	1	27	3	2	1	3	5	77084.27371	1	21.79	1	4	14	2	0	1.9	5.8	259	790.63
32717	2	3	42	1	1	1	1	1.13	17718.59966	2	27.02	1	1	15	1	0	2	4.7	336	789.6
41447	2	3	47	3	2	5	3	5	78169.73289	3	46.12	1	6	14	2	0	2.5	7.1	278	789.52
41253	2	2	36	2	1	1	2	1.81	108640.6979	2	28.93	0	0	11	1	0	2.3	5.5	330	789.13
31231	2	2	30	3	2	1	3	4.55	9099.977971	1	21.76	1	4	12	1	0	1.8	6.6	215	788.33
34875	2	3	51	3	2	1	3	5	116640.874	1	22.49	0	0	12	1	1	1.9	4.8	312	788.21
14889	2	3	42	2	1	1	1	1.06	50543.14713	1	23.97	0	0	15	1	0	2.4	4.6	411	787.75
37686	2	1	29	3	2	5	3	4.97	72251.57569	1	23.29	0	0	12	1	0	2	4.4	358	787.6
28350	2	3	50	3	2	1	3	3.36	90887.76953	1	24.61	1	10	15	1	0	1.6	5.2	242	786.5
21052	2	2	37	3	2	1	2	2.45	85621.33431	1	20.01	1	1	15	1	0	1.7	4.1	326	786.24
40602	2	1	27	3	2	1	3	3.31	7434.698025	1	23.17	1	12	14	1	0	2.2	7	247	785.91
25122	2	1	22	3	2	5	3	4.59	68772.0113	1	24.59	1	2	11	2	0	2.1	5.5	300	785.71
40141	2	2	36	3	2	1	3	5	96549.53479	1	24.94	1	4	14	1	0	2.4	6.3	299	784.88
15282	2	1	28	3	2	1	3	4.78	5020.601495	2	28.62	1	1	11	1	0	1.7	5.4	247	784.59
35010	2	2	38	3	2	5	3	5	86832.98159	1	21.2	1	2	14	2	0	1.2	3.5	269	784.58
14037	2	1	25	3	2	1	3	3.33	7173.384947	2	26.36	1	1	14	1	0	1.5	4.1	287	784.47
27398	2	1	23	1	2	5	1	0.64	33758.47834	3	37.75	0	0	16	2	0	3.2	7.7	326	784.44
24482	2	2	33	1	2	5	1	1.03	24375.15633	3	33.07	1	2	13	2	0	2.4	5.2	362	784.33
35765	2	1	23	3	2	4	3	4.08	75045.11293	1	22.66	1	1	14	2	0	1.7	7.4	180	783.53
36493	2	3	47	2	2	3	2	1.62	102432.4521	3	46.39	1	1	10	1	1	3.6	7.6	371	783.22
37084	2	1	29	3	2	1	2	2.67	7518.227428	3	52.16	1	2	8	1	0	1.9	6	248	783.16
25473	2	1	20	5	2	5	3	3.27	75670.32832	1	19.19	1	2	16	1	0	2.1	4	411	782.86
37120	2	3	46	1	1	1	1	1.06	14545.66409	3	30.08	1	7	17	1	0	1.6	6.2	202	782.75
38081	2	3	44	3	2	6	3	5	93324.42374	2	28	1	6	13	2	0	1.7	4.6	289	782
15051	2	3	50	1	2	1	3	5	11864.41986	2	28.17	1	1	12	1	1	2.3	5.5	327	781.96
30651	2	1	26	3	2	6	1	1.2	8032.486708	1	23.5	1	2	11	1	0	2.7	9.3	227	781.89
14716	2	3	53	3	2	1	3	5	68393.51245	1	23.02	1	4	16	1	0	1.2	3.5	268	781.67
31740	2	1	28	5	2	1	3	5	5186.111367	2	28.95	1	2	14	1	0	2.9	8.3	273	781.34
23775	2	1	23	3	2	1	2	1.49	8594.89738	1	23.48	1	2	12	1	0	1.8	7.6	185	781.11
40467	2	1	25	1	1	1	2	1.99	25356.09459	1	22.2	0	0	12	1	0	3	5.9	397	780.77
10884	2	3	41	3	2	1	3	5	94892.13628	1	24.3	0	0	13	1	0	2.5	5.8	336	779.52
13821	2	2	35	4	1	1	1	0.65	32749.78282	1	19.44	0	0	14	1	0	1.3	3.3	307	779.31
29660	2	2	35	3	2	3	2	2.36	108423.1325	1	23.25	1	1	13	2	0	1.2	3.8	246	779
40103	2	1	22	1	1	6	2	1.52	2098.672014	3	37.17	1	3	11	1	0	2.4	7.6	246	779
28837	2	3	40	1	2	5	1	1.16	22352.59559	1	20.64	0	0	14	1	0	1.6	3.9	319	777.56
33682	2	2	38	3	2	5	3	5	77821.3191	1	22.94	1	3	15	1	1	1.3	4.3	235	777.31
10838	2	1	25	3	2	6	2	2.09	95638.82192	1	19.98	1	5	13	1	1	1.1	3.8	225	777.27
12398	2	1	21	4	1	5	1	0.01	32858.77213	2	27.1	0	0	11	2	0	1.9	3.6	410	776.84
24289	2	2	37	5	2	4	2	2.66	83321.09522	1	21.77	1	1	13	1	0	1.5	4.6	253	775.87
22115	2	3	40	3	2	5	2	2.16	91098.18363	1	22.98	1	2	16	1	1	1.3	4.1	246	775.85
17886	2	1	23	1	2	1	2	2.11	23763.93878	1	19.34	0	0	12	1	0	1.4	4.6	236	775.43
37360	2	1	23	3	2	1	2	2.49	7793.689733	3	43.69	0	0	10	1	0	2.1	8.1	201	775.29
24922	2	1	20	1	1	1	2	2.23	2232.890168	3	31.68	0	0	12	1	0	1.5	3.4	342	775.2
37077	2	2	31	4	2	1	1	0.36	38321.26488	1	24.32	0	0	14	1	0	1.5	3.6	323	775.2
34540	2	3	46	1	2	1	3	3.5	20475.2789	1	23.72	0	0	12	1	0	1.6	3.9	318	775.13
27007	2	2	33	1	2	1	1	1.11	22311.36541	2	29.46	0	0	14	1	0	1.8	6.2	225	775
33866	2	3	46	4	2	4	3	5	26972.71661	3	37.4	1	3	15	1	0	2.6	3.1	650	775
21747	2	1	21	3	1	5	3	3.32	7195.589517	3	36.38	0	0	11	1	1	2.4	5.5	338	774.58
39021	2	3	46	1	2	1	1	0.77	16887.65093	3	33.66	1	1	10	1	0	2.5	4.4	440	774.4
27889	2	1	20	3	2	5	2	1.4	51188.49972	1	17.49	1	1	13	2	0	2	4.9	316	774.2
28308	2	2	34	3	2	1	1	0.93	52378.16068	3	32.12	1	2	13	1	0	2.7	5.5	380	774.07
27117	2	2	30	4	2	6	1	1.34	37047.8523	3	32.13	0	0	12	1	0	2	4.5	344	774
36900	2	1	25	4	2	5	1	0.95	26805.85171	1	17.5	1	1	12	1	0	1.4	4.2	258	774
10362	2	3	42	1	2	4	1	1.08	18015.59036	2	26.21	1	1	11	1	0	2.5	5.2	372	773.76
35007	2	3	46	1	1	1	1	0.51	18021.00447	3	35.64	1	3	15	1	0	1.6	4.5	275	773.44
37729	2	2	36	1	1	4	1	1.37	28126.89629	3	30.78	1	1	12	1	0	2.2	5.2	327	772.91
25704	2	2	33	3	2	5	3	5	74034.09742	3	41.14	1	2	13	2	0	2.5	5.3	364	771.68
25372	2	1	24	3	2	4	1	1.31	8845.188572	2	25.75	1	1	12	1	0	1.5	4.8	241	771.2
33317	2	1	28	3	2	1	3	5	72251.57569	2	27.19	0	0	12	1	1	2.5	5.1	378	771.12
39720	2	1	25	3	2	1	2	1.86	78037.98853	2	27.03	0	0	15	1	0	2.4	7.2	257	771
20539	2	1	27	3	2	1	3	5	61046.12465	2	25.43	1	1	16	1	0	3.4	7.2	364	770.82
41046	2	3	46	2	2	1	2	1.5	27443.11585	2	26.64	1	1	13	1	0	2.3	5.7	311	770.74
38837	2	2	34	1	2	1	1	1.1	2645.24156	3	31.85	1	1	12	1	0	1.3	4.3	233	770.69
39736	2	1	27	3	2	1	3	4.68	72492.92152	1	23.5	1	2	13	1	0	1.8	7	198	770
33181	2	3	40	5	2	1	1	1.17	54525.00183	2	27.91	1	2	12	2	0	2.4	5.7	324	769.5
36601	2	3	46	3	2	5	3	5	93324.42374	2	29.51	1	4	12	2	1	3.6	5	554	769.44
28378	2	3	50	2	2	3	1	1.03	34534.09049	1	24.71	1	3	9	1	0	1.6	4.2	293	769.13
25301	2	2	30	1	2	1	2	2.68	41483.44323	3	42.02	1	1	13	1	0	2.5	5.1	377	769.08
24118	2	2	32	3	2	6	3	5	132898.4912	3	31.32	1	4	12	2	0	2.8	6.9	312	768.86
28245	2	1	21	3	2	4	1	0.21	58783.1858	2	28.53	1	1	9	1	0	2.9	7.1	314	768.76
34599	2	1	28	3	1	3	1	0.85	55671.3589	3	42.36	2	150	12	1	0	3	5.3	435	768.5
35880	2	3	51	3	2	1	1	0.94	47528.23416	3	34.9	1	3	11	1	0	2.9	7	318	767.59
10268	2	1	27	3	2	6	2	1.64	64280.56377	3	33.51	1	5	12	1	0	1.6	4	307	767.5
18836	2	3	47	3	2	1	3	3.18	94951.42156	3	30.3	0	0	13	1	0	2	5	307	767.5
22098	2	2	37	1	2	1	2	2.66	29169.18119	3	44.6	1	3	14	2	0	2.5	4.6	417	767.28
10973	2	2	33	1	2	1	3	4.12	6008.421996	3	34.82	1	1	13	1	0	1.9	4.3	339	767.21
31361	2	2	30	3	2	1	1	1.19	10723.93605	2	27.26	0	0	11	1	0	1.4	6	179	767.14
24733	2	3	48	2	2	1	1	0.83	53754.94882	3	30.27	0	0	11	1	0	2.6	6.2	321	765.46
14090	2	2	38	4	2	6	2	2.66	24315.40489	3	37.17	1	3	13	1	0	2.9	7.6	292	765.24
24867	2	3	51	3	2	1	3	5	86181.85598	1	21.13	1	2	12	1	0	2.1	4.5	357	765
26186	2	1	28	1	1	5	2	2.67	39234.00597	3	33.73	1	2	11	1	0	2.3	5.1	345	765
37705	2	2	35	3	2	1	3	5	10981.36162	2	25.67	0	0	15	1	0	1.3	6.1	163	764.85
27923	2	2	35	1	2	1	1	1.21	7068.421367	2	26.53	0	0	12	1	0	1.8	6.2	222	764.67
14433	2	1	20	1	2	5	2	1.42	16908.35865	3	33.66	1	5	15	2	0	2.6	5.6	355	764.62
34283	2	3	44	3	2	1	3	4.68	109564.7801	1	23.51	1	3	12	1	1	1.8	5.5	250	763.89
32745	2	3	43	5	2	3	2	2.04	79457.70052	1	24.21	0	0	13	1	0	2.2	3.8	442	763.45
39982	2	1	27	3	2	1	2	2.71	73410.91958	2	29.91	0	0	13	1	0	1.7	4.6	282	763.06
34176	2	3	45	1	1	1	2	1.66	16010.03989	1	23.01	0	0	13	1	0	2.3	3.9	450	763.04
40158	2	1	26	1	2	1	2	2.3	21896.95156	3	35.03	1	4	11	1	0	2.5	5.4	353	762.48
37092	2	1	26	1	2	1	3	3.1	19406.36845	2	26.16	1	2	12	1	0	2	5.1	299	762.45
28687	2	3	41	3	1	2	1	1.15	118987.7287	2	25.76	1	5	15	1	0	2.1	6.2	258	761.71
33092	2	2	32	3	2	6	2	2.43	91553.46742	3	38.7	1	3	11	1	0	2.8	6.4	333	761.14
24305	2	2	34	3	2	3	2	2.96	86568.56508	1	21.6	1	2	13	1	0	2.5	5.3	359	761.08
12310	2	2	34	4	2	6	2	1.81	7125.22286	3	43.96	1	3	16	1	0	1.9	6	241	761.05
37998	2	1	28	1	2	1	2	2.65	17899.9328	2	28.55	1	3	9	1	0	1.8	4.2	326	760.67
27710	2	3	42	3	2	6	2	2.67	111789.7679	2	26.98	0	0	13	1	0	3.4	8.5	304	760
41459	2	1	26	3	2	1	3	5	6683.94014	1	19.15	0	0	14	1	0	1.4	7	152	760
31383	2	1	27	3	2	1	3	4.22	70222.53208	2	28.15	1	2	12	1	0	1.7	3.9	331	759.35
20892	2	2	30	3	2	5	3	5	93170.21851	3	33.2	1	2	12	2	0	1.5	3.3	345	759
26997	2	1	28	3	2	3	1	0.8	52430.69391	2	28.43	1	2	12	1	0	2	5.5	276	759
20762	2	3	41	3	2	6	3	4.99	70547.48599	2	27.66	1	3	12	1	0	2	4.3	353	758.95
21509	2	3	42	3	2	1	2	2.92	117178.3257	1	18.42	1	10	13	1	0	1.2	4.1	222	758.5
34985	2	2	30	1	2	6	2	1.86	29134.48437	1	21.52	1	1	12	1	0	2	4.5	337	758.25
34737	2	1	21	4	2	5	3	5	23801.54205	1	22.26	1	7	13	2	0	1.9	4.3	335	758.16
37418	2	1	21	3	2	5	1	1.37	66948.02506	1	20.49	1	3	13	2	0	2.4	4.3	423	757.88
14639	2	1	20	3	2	1	1	0.99	69098.41278	3	30.29	0	0	12	1	0	1.9	6.1	236	757.68
31524	2	3	52	3	2	1	2	2.67	92380.93894	3	35.24	0	0	13	1	0	2.3	7.2	242	757.57
41011	2	2	36	3	2	1	3	5	76738.72799	2	25.38	1	18	14	1	0	2.1	6.6	241	757.43
10361	2	3	49	3	1	5	1	1.13	48625.18938	2	26.75	1	1	14	2	0	3.3	8.7	287	756.64
33170	2	3	42	1	2	1	2	1.61	14160.45413	2	26.33	1	1	13	1	0	2.6	6.9	285	756.35
40420	2	1	25	2	1	6	1	0.59	6103.883384	2	25.79	0	0	17	1	0	1.5	4.2	270	756
39363	2	3	50	4	2	1	1	1.2	25854.46747	3	47.07	1	1	11	1	0	3.5	5.5	481	755.86
25357	2	1	27	4	2	1	1	1.08	27204.19443	3	31.05	1	4	12	1	0	2.6	6.7	293	755.04
10237	2	1	21	3	2	4	3	3.97	55544.99985	2	25.77	1	10	15	2	0	2.2	5.5	302	755
38694	2	1	28	4	1	1	1	0.12	5480.543738	1	24.26	0	0	15	1	0	2.2	4.8	346	754.91
14468	2	1	22	1	2	1	3	3.33	3377.524652	2	27.43	1	3	12	1	0	1.8	4.3	316	754.89
38965	2	1	27	4	2	1	2	1.88	6942.391156	3	56.76	1	4	15	1	0	4.5	11.1	306	754.8
37196	2	3	50	1	1	6	3	5	22334.04413	1	24.11	1	6	11	1	0	1.5	4.1	276	754.4
34268	2	1	25	1	1	6	1	0.62	2829.007346	3	51.02	0	0	15	1	0	2.7	7.3	279	754.33
30161	2	3	42	3	1	3	1	0.52	55927.47196	3	35.45	1	1	13	1	0	1.2	2.8	323	753.67
37453	2	3	45	1	1	6	2	2.67	21498.83615	3	32.81	1	2	14	1	0	1.8	5.1	266	753.67
32655	2	2	31	1	2	1	3	3.63	28814.37648	1	24.86	1	6	11	1	0	2.3	5.4	321	753.65
30122	2	3	50	3	1	5	3	5	73804.66033	3	36.85	1	1	13	1	0	2.5	7.3	258	753.36
21719	2	2	35	3	2	1	2	2.18	105916.081	1	21.37	1	2	13	1	0	2	6.1	247	753.35
30915	2	3	54	3	2	1	3	3.2	85590.43514	1	22.8	1	4	13	2	0	3.3	7.6	327	753.09
25578	2	3	41	4	1	4	2	1.76	26741.6733	3	39.18	1	2	12	1	0	2.1	4.5	351	752.14
26396	2	1	25	1	1	1	1	0.7	4597.649831	3	33.34	0	0	11	1	0	3	9.4	240	752
11966	2	3	45	3	2	3	3	5	69351.44056	3	42.85	1	5	13	1	0	2.8	5.3	397	751.46
28096	2	3	45	3	2	5	2	2.23	132443.3524	2	25.72	1	1	12	2	0	1.5	5.1	221	751.4
23023	2	3	50	3	2	1	2	2.8	93483.09391	3	31.02	0	0	10	1	0	1.5	3.6	313	751.2
21897	2	3	48	5	2	3	3	3.22	120021.8987	2	28.65	1	3	13	1	1	1.4	4.4	239	751.14
35184	2	1	21	1	2	1	1	1.19	3219.248362	3	30.08	0	0	12	1	0	1.8	5.2	260	751.11
17932	2	2	37	1	1	1	2	1.7	24731.01757	2	29.84	1	2	12	1	0	2.7	6.2	327	750.89
26554	2	1	29	1	2	6	2	2.15	27064.13319	1	21.99	1	1	15	1	0	2.5	7.6	247	750.88
26513	2	3	43	5	2	1	3	5	85229.54072	2	28.11	1	1	13	1	0	2	5.6	268	750.4
24660	2	3	44	4	2	5	2	1.86	23850.19591	3	36.14	1	1	11	1	0	1.4	2.7	389	750.21
15200	2	3	51	3	1	1	2	2.41	73930.94383	3	30.11	1	2	14	1	0	2.6	5.8	336	749.54
35616	2	3	51	4	2	3	3	4.1	26800.8416	3	49.03	0	0	12	1	0	2.2	4.5	366	748.64
26366	2	1	21	3	1	5	1	0.64	67000.24198	3	31.99	1	8	13	2	0	1.8	4.9	275	748.61
23807	2	2	34	1	1	1	1	0.5	27353.26037	2	29.86	0	0	12	1	0	2.5	6.3	297	748.44
31871	2	1	23	1	1	1	2	2.67	2290.838984	3	36.41	0	0	13	1	0	2.4	4.5	399	748.13
21070	2	2	31	3	2	1	2	2.29	85621.33431	3	32.57	0	0	12	1	0	2	5.5	272	748
20033	2	3	46	3	2	1	3	4.53	96519.58544	1	22.45	1	9	12	1	1	1	2.5	299	747.5
14998	2	3	43	3	2	1	3	3.39	98417.08271	3	32.16	0	0	16	1	1	2.1	4.8	327	747.43
32199	2	1	27	3	2	5	2	2.73	84529.0841	1	19.37	1	1	12	2	0	1.9	4	355	747.37
34088	2	2	36	5	2	6	2	2.43	88456.93103	2	28.99	1	1	14	1	0	3.3	7	352	746.67
33744	2	3	48	3	2	1	1	0.94	51103.33822	2	28.54	0	0	13	1	0	2.1	6.1	257	746.52
23164	2	3	41	4	2	1	2	1.84	31431.62218	3	30.71	0	0	12	1	0	2.3	4.7	365	745.87
21730	2	3	46	4	1	5	1	0.4	27719.54922	3	32.1	1	2	11	1	0	3.4	8.5	298	745
20172	2	3	40	4	1	4	1	0.17	23032.36357	2	29.1	1	2	12	1	0	2.6	7.2	269	744.92
37942	2	1	27	3	2	1	3	4.5	7892.106998	2	25.57	1	4	13	1	0	2.5	7.6	245	744.8
12338	2	3	43	1	1	1	2	2.66	10132.47684	3	31.64	1	10	12	1	0	2	4.8	310	744
14597	2	2	30	1	2	4	2	2.35	26373.30802	2	27.43	1	3	13	1	0	2.1	4.2	372	744
30562	2	3	49	3	2	1	3	4.98	127044.1071	2	25.76	1	26	14	1	0	2.1	5.7	274	743.71
22545	2	1	24	3	2	1	1	1.2	84653.84055	3	35.23	1	5	10	2	0	2.3	4.5	380	743.48
32333	2	3	45	3	2	1	1	1.22	99146.75168	3	31.56	1	2	12	1	0	2.3	5	342	743.48
38415	2	1	24	4	2	5	3	5	6942.391156	1	22.71	0	0	12	1	0	1.2	4	223	743.33
36749	2	3	50	3	2	1	2	2.94	107683.8734	3	35.27	1	2	15	1	0	1.2	3.7	241	743.08
39847	2	2	34	3	2	1	3	3.73	106719.3309	2	25.67	1	3	13	1	0	2.9	5.7	378	742.97
37307	2	1	29	4	2	5	3	3.21	23060.79402	2	25.01	0	0	13	2	0	1.8	4.3	311	742.94
22608	2	1	24	3	1	1	2	1.6	6976.901114	3	36.29	1	2	12	1	0	2	6.9	215	741.75
30179	2	3	52	3	2	1	3	5	84378.7699	1	21	1	1	13	2	1	3	6.6	337	741.4
29006	2	1	27	1	1	1	2	1.58	3492.702803	3	30.98	0	0	11	1	0	2	8.1	183	741.15
40409	2	3	40	1	2	3	3	5	19585.04938	2	25.18	0	0	14	1	0	1.9	4	352	741.05
34542	2	2	31	1	2	1	1	1.25	23309.30516	3	30.45	0	0	12	1	0	1.6	4.8	247	741
39939	2	1	20	2	2	5	1	1.37	112360.6686	1	23.74	1	1	10	2	0	2	3.9	380	741
28469	2	3	49	2	2	4	3	4.54	96661.12577	3	36.24	0	0	17	1	0	2.9	6.5	330	739.66
22216	2	3	49	3	2	1	2	2.66	100324.6248	3	31.49	1	7	12	1	0	2.4	6.8	261	739.5
32813	2	3	41	1	1	3	1	0.51	25862.2363	3	49.4	0	0	13	1	0	2.8	5.8	357	739.5
35684	2	3	42	3	1	1	3	5	93324.42374	3	33.67	1	1	11	1	0	2.7	4.6	434	739.41
36419	2	2	35	3	2	1	3	5	5764.469208	1	20.98	1	1	14	1	0	2	5.3	279	739.35
21426	2	2	37	1	1	1	2	1.41	38344.26296	2	27.7	1	5	17	1	0	3.1	6.8	337	739.23
36030	2	1	29	3	2	1	3	4.35	7146.862025	2	26.37	0	0	14	1	0	2.3	5.8	293	738.87
26552	2	1	29	3	2	1	2	2.99	68772.0113	1	24.73	1	2	12	1	0	2.1	3.8	408	738.29
39535	2	3	50	3	2	1	3	4.55	95374.90357	1	20.49	1	2	16	1	0	2.2	5.6	290	738.18
37724	2	1	20	4	2	5	1	0.52	32480.77909	3	32.3	1	1	14	1	0	2.4	5.5	322	737.92
39840	2	2	35	3	2	1	3	3.92	110271.5328	3	44.61	1	2	13	1	0	2.2	4.2	386	736.91
30091	2	1	28	3	2	6	3	5	70258.78111	1	17.66	1	1	13	2	0	2	5.3	278	736.7
23373	2	2	37	2	2	1	3	5	86873.92325	1	23.67	1	6	13	1	0	1.9	4.2	333	736.11
36794	2	2	37	5	2	1	2	3	85112.74836	1	24.25	1	24	11	1	0	1.5	4.8	230	736
41206	2	1	27	1	1	5	1	1.2	16393.30842	3	44.23	1	5	13	1	0	2.1	5.6	276	736
17729	2	3	48	2	1	1	1	0.73	38562.30343	1	22.38	0	0	13	1	0	1.7	4.5	278	735.88
11767	2	1	23	5	2	5	1	0.41	59618.13026	3	45.39	0	0	9	1	0	2.2	5.8	279	735.55
23819	2	2	36	3	2	1	2	1.54	105916.081	3	31.6	0	0	13	1	0	3	9.8	225	735
24204	2	2	39	3	2	1	3	5	85621.33431	1	23.14	1	5	13	1	0	1	3	245	735
25173	2	1	29	3	2	1	3	5	7146.209964	3	32.05	0	0	12	1	0	1.8	3.5	378	735
33116	2	1	27	1	1	1	2	1.63	2624.279349	2	28.37	0	0	12	1	0	1.6	5.6	210	735
10760	2	3	47	3	2	1	3	5	74801.58837	3	38	1	6	13	1	0	2.7	4.7	422	734.59
39599	2	2	37	3	2	1	3	5	77821.3191	2	26.63	1	3	12	1	0	2	4.1	358	733.9
26589	2	3	50	1	2	1	3	5	20363.06601	3	34.64	1	1	11	2	0	1.8	4.3	307	733.39
32223	2	1	23	3	2	6	2	2.62	68665.84385	1	21.01	1	2	12	1	0	1.5	4.4	250	733.33
23919	2	1	26	3	2	4	3	5	52430.69391	1	20.84	1	3	12	2	0	1.9	7	199	733.16
31336	2	1	23	3	2	6	2	1.51	66194.00164	3	31.05	1	2	11	2	0	2.2	5.9	273	732.14
38544	2	2	33	4	2	5	3	3.13	33782.75754	3	45.3	1	3	9	2	1	1.9	4	347	730.53
30716	2	1	27	5	2	1	1	0.47	6477.949534	2	25.99	0	0	14	1	0	0.9	3.8	173	730.44
22443	2	2	38	3	2	3	3	3.34	79842.99052	1	23.09	1	2	14	1	1	2	4.4	332	730.4
21184	2	3	47	3	2	1	1	1.23	55320.3416	3	36.52	0	0	14	1	0	2.1	4.2	365	730
38771	2	3	42	3	2	6	3	5	120176.8787	1	21.42	1	1	15	2	0	2.9	5.4	392	729.93
25509	2	2	33	1	1	1	2	2.05	26961.85916	3	33.8	1	4	14	1	0	2.6	6.2	306	729.69
10085	2	2	33	5	2	1	3	5	7385.606559	2	26.31	1	2	14	1	0	1.7	4.9	253	729.24
34952	2	1	25	1	2	1	3	3.01	16946.21548	1	23.4	0	0	11	1	0	2	6.1	239	728.95
23583	2	2	34	1	1	1	2	2.06	35579.9159	3	37.13	0	0	11	1	0	3.2	6.8	343	728.88
39580	2	2	34	5	2	5	3	3.25	50730.77276	3	33.36	0	0	11	1	1	2.6	5	379	728.85
40768	2	3	46	2	1	5	1	1.11	32589.28013	3	35.67	1	4	9	1	0	3	4.7	465	728.5
11127	2	3	44	3	2	6	3	3.33	73597.24236	1	23.06	1	6	11	1	0	3	4.9	446	728.47
32198	2	1	21	3	2	5	3	5	73410.91958	1	21.14	1	1	14	2	0	2.6	7.2	263	728.31
29542	2	1	26	4	1	5	1	0.1	24981.72922	3	63.4	0	0	8	1	0	2.4	6.8	257	728.17
25527	2	1	24	3	2	5	3	4.24	81594.46809	1	24.48	0	0	12	2	0	2.2	5.6	286	728
38406	2	3	49	1	2	1	3	3.73	22334.04413	3	36.21	0	0	10	1	0	1.8	4.5	291	727.5
18237	2	1	22	1	1	6	2	2.66	4960.409848	1	24.1	0	0	13	1	0	2.3	3.4	492	727.3
29554	2	3	53	2	2	1	2	2.72	83374.07413	1	23.14	1	1	15	1	0	2.5	6.2	293	726.64
13994	2	1	24	3	2	5	3	3.63	65763.66103	1	21.86	1	1	14	2	0	1.7	4.9	252	726.35
32812	2	3	49	4	1	6	2	2.4	34703.55047	1	23.42	1	7	13	1	0	2.5	6.7	271	726.28
25255	2	1	21	3	2	5	3	3.6	61240.30849	1	20.94	1	5	13	2	0	1.4	4.4	231	726
36600	2	2	33	3	2	1	3	5	7119.108656	2	25.35	1	10	12	1	0	1.3	5.3	178	725.69
23205	2	1	22	1	1	1	2	1.57	29820.06579	2	27.98	0	0	12	1	0	2.1	5.5	277	725.48
28305	2	1	21	4	2	5	2	2.23	31625.07586	1	24.02	0	0	12	2	0	1.9	6.2	222	724.42
20831	2	2	32	1	2	1	3	3.97	24650.00307	2	27.41	1	1	16	1	0	2.2	4.8	332	724.36
36160	2	3	47	3	2	1	2	2.83	91123.84396	3	39.04	1	2	12	1	0	2.5	3.6	503	724.32
10413	2	3	41	3	2	1	2	2.73	92326.08493	1	23.36	1	4	12	1	1	3.8	8.6	320	724.21
35541	2	1	25	4	2	6	2	1.78	47944.82478	2	26.07	1	2	17	1	0	1.8	3.8	343	724.11
41328	2	3	43	2	2	1	3	5	28027.12678	1	22.49	1	1	18	1	0	1.7	4.2	293	723.88
39054	2	3	50	3	2	4	1	0.71	46780.48325	2	26.11	0	0	13	1	0	2.1	5	304	723.81
36265	2	3	54	4	2	1	3	4.17	22691.39685	1	21.82	1	6	11	1	0	2.5	5.6	323	723.52
26111	2	2	34	1	2	1	2	2.07	29169.18119	1	23.25	0	0	15	1	0	2.2	5.2	306	723.27
31491	2	3	46	4	2	5	3	5	25599.21534	3	38.73	1	10	12	1	0	1.4	2.7	375	723.21
10104	2	3	51	3	1	1	1	1.11	44537.18067	3	33.29	0	0	12	1	0	2.4	5	347	722.92
36911	2	1	21	1	1	1	1	0.87	20811.47451	3	33.02	1	1	12	1	0	2.1	3	506	722.86
40136	2	2	31	1	2	1	3	3.98	20336.77994	1	22.33	1	2	13	1	0	3.1	5.7	393	722.61
11230	2	3	42	1	2	3	2	1.8	18200.0012	3	35.74	0	0	11	2	0	1.5	4.2	258	722.4
20380	2	2	32	3	2	1	3	4.19	73951.65338	1	21.13	1	2	11	1	0	1.6	3.7	312	721.5
39037	2	2	38	4	2	3	2	1.86	26749.43964	3	34.86	0	0	13	1	0	2	3.9	370	721.5
37368	2	2	35	3	2	1	3	4.3	107501.2675	2	28.48	1	2	13	1	0	1.8	4.9	265	721.39
24756	2	2	38	3	2	3	2	2.23	83198.51814	2	28.46	1	2	11	1	0	2.3	4.7	353	721.35
39391	2	2	39	3	2	1	3	5	102284.8147	1	19.4	0	0	12	1	0	1.5	3.4	318	720.8
27242	2	1	28	3	2	1	3	4.47	73788.6003	1	24.4	1	7	13	1	0	1.9	4.2	326	720.63
33469	2	3	46	3	2	1	3	5	92950.24721	2	26.1	1	1	13	1	0	1.9	3.9	351	720.47
30130	2	2	39	3	2	1	2	2.79	76840.02214	2	27.54	1	10	13	1	0	2.2	5.7	278	720.27
12528	2	1	21	4	1	5	1	0.32	6797.022368	2	28.7	1	3	13	1	0	2	5.2	277	720.2
10150	2	1	21	2	2	6	1	0.7	203553.8015	3	37.74	1	2	9	2	0	2.5	5.1	353	720.12
12361	2	3	40	3	2	3	3	5	76162.20484	3	48.45	1	5	11	1	1	2.8	6.3	320	720
30258	2	3	41	3	2	1	2	2.27	48050.44402	2	25.94	0	0	12	1	0	0.9	2.7	240	720
36772	2	2	34	3	2	1	3	4.16	77821.3191	3	37.21	1	2	10	1	1	2.5	4.8	375	720
39531	2	1	23	4	2	5	2	1.95	47944.82478	3	34.34	1	1	10	1	0	2	6.1	236	719.8
37424	2	3	40	3	2	1	3	3.88	111953.8835	2	29.24	1	3	14	1	0	2.3	6.7	247	719.52
23177	2	2	34	1	1	1	1	1.39	23570.35881	2	29.29	1	1	13	1	0	1.4	5.3	190	719.29
21660	2	3	41	3	2	1	1	0.75	51812.25598	1	24.76	0	0	15	1	0	3	8.1	266	718.2
25616	2	3	46	3	2	1	3	5	123449.1559	2	27.31	1	1	12	1	1	2.1	5.2	290	718.1
34310	2	3	40	3	1	6	1	0.6	42685.20835	3	43.07	0	0	11	1	0	2.9	7.6	274	718.07
36249	2	2	35	3	1	1	2	2.14	110271.5328	2	25.59	1	1	12	1	0	2.8	5.6	359	718
11637	2	3	46	3	2	1	3	5	93537.44812	3	41.57	1	2	12	1	0	2.2	5.3	298	717.91
25028	2	1	28	1	2	1	1	0.72	31941.11149	1	21.51	1	7	10	2	0	1.3	4.3	217	717.77
39823	2	3	53	5	2	5	2	2.65	103453.7072	1	23.62	1	5	16	2	0	2	4.5	319	717.75
11506	2	1	26	2	2	5	1	0.76	74207.77642	1	17.09	0	0	12	1	0	2	5.2	276	717.6
27956	2	1	20	1	1	5	1	1.36	24507.49259	1	22.57	1	2	11	1	0	2.5	6.1	294	717.36
34490	2	2	33	2	1	1	3	3.4	95938.41799	3	34.96	1	1	13	1	0	1.9	3.3	413	717.32
18375	2	3	43	1	2	1	3	5	10117.58657	1	21.33	1	2	13	1	0	1.3	3.9	239	717
14131	2	3	45	3	2	1	3	5	98106.11068	2	26.98	1	1	15	1	0	1.9	5.3	257	716.89
26209	2	1	29	1	2	1	1	0.69	2958.901707	3	42.54	1	2	13	1	0	2.5	5.8	309	716.88
27884	2	2	35	3	2	1	2	2.94	7840.757818	3	35.56	1	1	12	1	0	2.2	5.4	292	716.73
34735	2	1	26	1	2	1	2	2.8	19406.36845	3	39.19	0	0	10	1	0	2.7	5.3	365	716.48
23250	2	3	54	4	2	1	3	3.47	26444.96348	3	45.71	1	12	13	1	0	2.1	4	376	716.19
10202	2	1	26	3	2	1	2	2.87	5020.601495	2	28.49	1	5	14	1	0	2.2	8.2	192	715.64
30935	2	3	41	1	1	1	3	5	18765.58579	1	24.46	1	1	12	1	1	1.5	3.8	282	714.4
29680	2	3	44	3	2	4	1	0.8	53754.94882	2	27.42	0	0	11	1	0	2	3.7	386	714.1
37131	2	3	44	3	2	1	2	1.44	41786.17484	2	28.86	0	0	15	1	0	4.1	5.4	542	713.85
23464	2	3	48	3	2	1	3	5	127044.1071	3	39.73	0	0	11	1	0	1.4	3	333	713.57
10183	2	2	32	3	2	1	3	5	89924.23373	1	22	1	1	14	1	1	2	4.9	291	712.95
33918	2	2	31	1	2	5	1	1.33	25750.00586	2	25.63	1	6	11	1	0	1.7	4	303	712.94
38914	2	3	41	3	2	1	3	3.63	98022.53678	3	31.8	1	2	12	1	0	1.1	4	196	712.73
24017	2	3	53	3	2	5	2	2.66	85603.68367	3	54.93	1	2	8	2	0	2.5	5.3	336	712.32
34169	2	1	26	1	2	5	2	2.49	16978.75259	1	18.87	1	3	14	2	0	1.6	4.2	271	711.38
11763	2	1	26	4	2	5	2	2.66	24281.29104	3	30.02	1	1	14	2	0	2	5.6	254	711.2
24924	2	1	22	4	2	5	2	1.57	7192.433014	2	25.23	1	2	8	1	0	1.4	3.8	262	711.14
31432	2	3	45	3	2	1	3	5	108347.4878	2	26.84	1	2	16	1	0	1.9	3.7	365	710.79
41338	2	1	21	4	1	5	1	1.32	22390.47471	3	36.53	0	0	12	2	0	2.2	4.1	381	710.05
36436	2	3	49	4	2	5	3	5	20472.39075	3	36.28	0	0	13	2	1	1.9	4.8	281	709.89
28445	2	2	35	3	2	5	2	2.06	7718.388175	3	30.71	1	3	11	1	0	1.9	4	337	709.47
10940	2	1	29	3	2	1	3	4.26	77604.75533	2	25.77	1	10	13	1	0	2.4	5.6	304	709.33
10383	2	2	32	4	2	1	3	5	7082.508567	3	31.79	0	0	14	1	0	2.2	5.2	300	709.09
10088	2	2	33	5	1	1	1	1.06	67109.90507	1	23.5	1	1	16	1	0	1.6	3.6	315	708.75
22918	2	2	35	3	2	1	2	2.06	89282.02497	3	42.24	0	0	11	1	0	2.4	4.5	378	708.75
22561	2	2	37	4	2	1	3	4.66	34295.93783	3	39.51	0	0	12	1	1	2	4.4	322	708.4
12086	2	1	20	5	2	5	2	2.27	59984.44429	2	25.32	0	0	11	2	0	1.4	3.7	268	708.29
25881	2	2	31	1	1	5	2	2.66	28206.09876	3	45.05	0	0	10	1	0	2.3	5.5	296	707.83
18107	2	1	24	1	2	1	1	1.06	4906.704623	1	22.57	0	0	12	1	0	3.3	4.8	486	706.91
23442	2	1	27	4	2	5	3	3.6	32978.53124	2	25.17	0	0	17	1	0	2.3	4.2	387	706.7
10136	2	3	43	1	1	1	2	1.66	12388.91525	3	31.1	0	0	13	1	0	2.1	5.3	280	706.67
20495	2	3	42	1	1	1	1	1.3	10150.83895	2	27.15	0	0	13	1	0	3.6	6.2	410	706.11
31497	2	3	50	3	2	3	2	1.88	98868.64739	1	23.33	0	0	12	1	0	1.9	4.3	312	706.11
34302	2	1	21	3	2	5	3	5	56906.45879	1	21.2	1	1	14	2	0	2.5	4.5	392	705.6
25029	2	3	40	2	2	1	2	1.41	101775.5958	1	22.35	1	1	13	1	0	2.3	5.3	306	705.13
25760	2	2	33	3	2	1	3	4.95	89748.50555	1	23.04	1	1	12	1	0	2	5	282	705
40707	2	1	22	2	1	1	2	1.55	6674.983123	1	23.86	1	1	14	1	0	1.7	5.6	214	704.94
18841	2	1	20	3	2	5	2	1.75	72881.1861	1	17.12	0	0	14	2	0	1.1	4.1	189	704.45
41008	2	3	40	3	2	4	1	0.05	100648.7491	1	23.54	1	1	12	1	0	3	6.4	330	704
40532	2	3	41	3	2	1	3	3.36	92950.24721	3	31.57	1	3	13	1	0	2.1	3.8	389	703.9
17837	2	3	46	4	2	1	1	1.26	33843.78249	1	19.91	1	2	12	1	0	2.2	2.8	553	703.82
18333	2	1	20	1	1	1	1	1.1	2692.024889	1	21.85	1	2	14	1	0	2.2	7.2	215	703.64
36655	2	3	48	4	2	5	1	0.67	23797.09346	3	48.39	1	1	16	1	0	2.2	3.3	469	703.5
14496	2	1	27	3	2	5	3	4.07	69413.00662	1	20.89	1	10	13	2	0	2.4	4.5	375	703.13
14340	2	3	40	1	1	1	2	1.5	8246.230063	2	28.5	1	1	14	1	0	1.8	3.7	342	703
28609	2	1	20	1	2	1	1	0.85	3914.825351	1	23.68	0	0	9	1	0	2.1	4.5	328	702.86
14644	2	3	53	3	2	1	3	5	60664.41814	1	22.09	1	3	14	1	0	1.3	3.5	261	702.69
33376	2	1	23	3	2	1	3	3.41	74235.6969	2	29.19	1	3	10	1	0	3.3	7.2	322	702.55
14915	2	3	42	3	2	1	3	5	74987.34977	2	29.82	1	4	11	1	0	2.6	5.1	358	702.23
28791	2	3	44	5	2	3	1	0.79	29102.08356	3	34.33	1	2	12	1	0	2.3	4.4	367	702.09
23948	2	1	20	1	2	5	2	2.66	26878.5073	2	26.63	1	2	11	2	0	2	6.5	216	702
34162	2	2	30	1	1	6	1	0.58	2918.94714	3	31.13	0	0	13	1	0	1.6	4.8	234	702
41361	2	1	23	3	2	3	2	2.65	58702.91459	3	41.72	1	1	11	1	0	2.9	5.7	357	701.69
10344	2	1	26	1	2	1	3	4.1	7181.183713	2	27.32	1	4	13	1	0	1.7	5.6	213	701.65
14302	2	1	27	4	2	5	1	1.21	28008.53692	1	18.55	1	2	13	1	0	2.3	5.8	278	701.04
39947	2	3	43	1	1	1	1	0.77	14857.21245	2	25.55	0	0	13	1	0	2.9	4.4	462	700.97
20805	2	3	40	1	1	1	2	1.52	8335.473059	3	40.86	1	2	11	1	0	2.1	6.4	230	700.95
20626	2	3	46	3	2	1	3	5	93721.74661	2	28.8	1	1	14	1	0	1.5	4.2	250	700
24966	2	3	47	3	2	3	1	0.67	47851.72954	3	32.51	1	2	11	1	0	1.8	5	252	700
33767	2	3	47	1	2	3	3	4.92	19237.87716	3	35.76	0	0	10	1	0	2.1	5	294	700
25530	2	2	33	3	2	1	3	3.34	97304.84437	2	28.94	0	0	12	1	0	1.9	4.3	309	699.32
30390	2	1	29	3	2	6	2	2.06	76658.54914	2	25.19	1	6	10	1	0	1.6	6.5	172	698.75
20808	2	3	51	3	1	4	2	2.93	68258.32399	2	28.15	1	1	11	1	0	0.9	2.4	262	698.67
27738	2	2	35	4	2	4	2	1.77	37137.38	3	32.2	1	2	12	1	0	3	4.2	499	698.6
27510	2	3	52	3	2	3	1	0.56	93483.09391	1	22.77	1	3	16	1	1	3.9	7.4	368	698.26
27895	2	3	49	4	2	4	2	1.84	30898.47714	3	30.21	1	4	12	1	0	1.6	4.9	228	698.25
30103	2	2	31	3	2	1	3	5	69627.07348	1	22.42	1	1	15	1	0	2.5	4.9	356	697.76
33046	2	2	30	3	2	1	2	1.5	100391.6729	2	29.94	1	1	14	1	0	1.4	4.4	222	697.71
12399	2	1	25	3	2	1	3	3.33	7058.802701	2	26.78	0	0	11	1	0	2.1	9.1	161	697.67
40036	2	1	27	1	2	1	1	0	21656.36426	3	33.39	1	3	12	1	0	2	5.6	249	697.2
12729	2	1	22	4	2	5	1	0.12	45742.6807	2	25.99	1	1	12	1	0	2.1	6.2	236	696.76
14850	2	3	50	4	1	1	3	4.19	31346.13398	3	30.2	0	0	14	1	0	3.8	6.2	427	696.68
22308	2	3	41	1	2	1	2	1.44	18236.35329	2	28.47	0	0	11	1	0	1.8	3.5	358	696.11
32789	2	1	27	5	2	1	2	2.73	6677.464569	2	26.41	0	0	11	1	0	2.4	6.6	253	695.75
37875	2	3	41	1	1	1	1	0.95	20669.51187	1	24.83	0	0	12	1	0	1.5	3.2	326	695.47
26295	2	3	42	1	2	6	1	1.34	19611.80651	2	28.58	1	1	11	1	1	2.7	5.1	368	695.11
36598	2	2	33	4	2	1	2	2.87	31345.57366	1	24.83	0	0	13	1	0	1.6	3.3	337	695.06
23709	2	1	26	3	2	1	2	1.64	8845.188572	1	18.98	0	0	11	1	0	1.6	5.1	218	694.88
10093	2	1	29	3	2	1	3	3.21	5239.461689	3	34.56	1	2	10	1	0	2.2	5.3	288	693.82
22915	2	1	22	3	2	5	3	4.35	68772.0113	1	22.07	1	25	12	2	0	1.4	3.9	249	693.64
34402	2	1	28	1	2	6	1	1.02	1389.296766	3	35.55	0	0	16	1	0	2.5	6	289	693.6
24359	2	3	45	3	2	1	3	5	108786.5071	1	24.62	1	4	11	1	0	1.5	3.5	297	693
11913	2	2	38	3	2	1	3	5	59632.54056	1	23.11	1	2	11	1	0	1.7	3.1	380	692.94
15263	2	3	45	1	2	1	3	5	15219.46037	2	29.61	1	2	13	1	0	2.3	4.7	339	692.74
33606	2	2	31	4	2	1	2	1.62	28550.31684	3	32.31	0	0	13	1	0	0.8	3.9	142	692.25
24489	2	3	41	1	1	1	2	2.66	17868.32873	2	27.61	0	0	15	1	0	1.7	4.1	287	692.18
29251	2	2	38	1	1	1	1	0.91	24791.54933	3	32.03	0	0	12	1	0	2.6	6.1	295	692.12
34618	2	2	39	3	2	4	1	0.62	76254.50701	1	22.18	1	4	12	1	0	2.3	4.6	346	692
38461	2	2	30	3	2	1	1	0.44	9369.012145	1	23.1	0	0	14	1	0	1.3	5.2	173	692
14387	2	2	32	1	1	1	1	0.88	19149.42341	3	31.17	1	2	15	1	0	2.7	7.5	249	691.67
35119	2	3	46	3	2	1	2	2.48	108347.4878	2	26.36	1	30	14	1	0	2.3	5.5	289	691.09
39914	2	3	47	3	2	1	3	5	92505.17482	1	24.85	1	2	12	1	0	2.2	5	304	690.91
36483	2	3	50	3	2	5	3	3.12	87518.87206	2	28.44	1	3	13	2	0	1.2	3.2	259	690.67
36350	2	1	24	3	2	5	2	1.82	63496.19289	2	27.07	1	2	13	1	0	2.3	4.9	324	690.26
39000	2	3	54	4	2	1	3	5	33037.23794	3	40	0	0	12	1	1	1	2.9	238	690.2
40983	2	2	37	5	2	1	3	3.11	76746.44428	1	17.65	1	4	19	2	0	0.8	2.4	230	690
22680	2	2	30	3	2	1	3	5	8012.909515	1	17.79	1	5	15	1	0	1.8	6.6	188	689.33
37986	2	2	33	3	2	6	1	1.31	65692.94094	3	35.42	1	4	12	1	0	4.2	7.2	402	689.14
14132	2	2	34	3	2	1	3	5	5757.493035	2	25.14	1	25	13	1	0	2.3	7.4	214	688.52
35321	2	1	29	3	2	1	3	5	56906.45879	1	20.98	2	36	13	1	0	2.9	5.6	356	687.45
28624	2	3	42	4	2	5	2	2.67	23850.19591	3	35.43	1	5	14	1	0	2.2	4.2	360	687.27
32349	2	2	32	4	2	1	1	0.56	28697.21158	3	36.98	1	1	11	1	0	2.3	3.6	439	687.13
32671	2	1	29	3	2	1	2	2.69	78037.98853	1	17.3	1	2	14	1	0	2.9	6.8	293	687.03
25390	2	1	28	3	2	1	1	1.28	77506.62442	1	22.43	1	1	12	1	0	2.3	4.7	336	686.61
14872	2	3	49	3	1	3	2	1.98	90675.59901	2	28.79	0	0	15	1	0	2.5	5.2	330	686.4
25863	2	1	29	3	2	1	3	5	7633.051621	1	20.91	1	2	12	1	0	2	4.4	312	686.4
27181	2	3	50	3	2	1	3	5	83374.07413	1	18.84	1	10	15	1	0	1.5	4.9	210	686
12278	2	1	22	3	2	6	1	0.43	6294.520383	1	19.93	1	3	16	1	0	2	5.4	254	685.8
24568	2	2	33	1	2	1	2	1.49	29588.04583	2	27.51	1	1	12	1	0	2.8	5	384	685.71
40882	2	1	28	3	2	1	3	5	67171.65516	2	27.02	1	2	13	2	1	1.7	4.7	248	685.65
22537	2	3	40	4	2	1	3	5	23850.19591	3	36.31	0	0	12	1	0	0.9	3.1	199	685.44
38549	2	3	43	3	2	1	3	5	111953.8835	1	22.51	0	0	13	1	0	1.5	4.3	239	685.13
34606	2	2	31	2	1	5	2	2.67	81499.7466	1	24.68	1	1	12	1	0	1.5	4.8	214	684.8
40746	2	3	41	1	2	1	3	5	19494.24929	3	36.86	1	1	10	2	0	2.3	5	315	684.78
33541	2	1	28	3	2	1	3	5	6844.62626	1	22.74	2	36	11	1	0	1.8	6.1	202	684.56
33797	2	3	45	1	2	3	2	1.64	24843.83398	1	23.78	1	7	13	1	0	2.5	4.6	372	684.48
39602	2	2	30	1	2	1	3	3.5	25548.45472	3	39.92	0	0	12	1	0	1.9	5.1	255	684.47
37645	2	2	31	4	2	6	2	2.22	21302.86282	3	31.01	1	3	12	1	0	1.6	4.7	233	684.44
34662	2	3	44	1	1	1	2	1.57	15021.93552	3	31.07	1	2	14	1	0	2.6	4.9	363	684.12
33587	2	3	45	3	2	1	3	3.21	88859.59016	3	32.68	1	3	11	1	0	2	3	456	684
39010	2	2	35	1	2	1	2	2.48	29586.95106	1	24.46	0	0	12	1	0	1.8	3.6	342	684
37980	2	1	20	3	2	5	2	2.65	71649.63638	1	24.6	0	0	15	2	0	2.2	5.1	295	683.86
11012	2	1	24	3	1	5	1	0.67	75668.83772	1	20.98	1	2	15	1	0	1.8	5	246	683.33
18047	2	3	44	3	2	1	2	1.53	82126.3827	1	23.82	1	3	13	1	0	1.4	3.9	245	682.5
31742	2	1	25	3	2	5	2	1.82	7518.227428	1	24.15	1	1	11	1	0	1.4	4.9	195	682.5
25387	2	3	41	3	2	3	2	2.15	120021.8987	1	24.57	2	36	12	1	1	1.8	4.6	267	682.33
28855	2	2	31	4	2	5	3	4.12	37047.8523	3	33.14	1	4	12	1	0	1.8	4.4	279	682
33287	2	3	44	4	2	3	1	0.3	20855.5303	2	27.35	1	3	18	1	1	2.6	6.2	286	682
38883	2	2	32	1	1	1	1	0.84	28814.37648	3	38.33	0	0	14	1	0	1.2	3.3	248	682
14351	2	3	47	4	2	1	3	5	27988.15302	3	37.04	1	3	10	1	0	4.4	8	375	681.82
40700	2	3	51	4	1	1	2	1.48	32474.70832	3	45.9	1	1	12	1	1	2.1	5.4	265	681.43
31658	2	3	46	4	2	6	3	3.57	26972.71661	3	30.08	0	0	10	1	0	1.7	3.3	351	681.35
28487	2	3	47	3	2	1	3	4.64	120726.5275	1	20.82	1	2	12	1	0	1.8	4.2	292	681.33
39464	2	3	44	1	1	6	1	0.77	21561.64272	3	33.4	0	0	13	1	0	2.3	4.2	373	681.13
30346	2	1	20	3	2	5	2	2.67	77518.62166	3	46.31	0	0	11	2	0	1.8	4.1	299	681.06
18270	2	1	24	3	1	5	3	5	76032.06405	2	29.37	0	0	14	2	0	1.9	4.4	294	680.84
13926	2	1	23	3	2	5	1	1.13	75668.83772	2	29.44	1	2	12	2	0	1.8	4.3	285	680.83
24881	2	2	32	1	1	1	2	1.46	25062.23734	3	31.76	1	2	13	1	0	2.4	4.2	389	680.75
35048	2	2	31	5	2	1	3	5	7143.607236	1	20.23	1	1	12	1	0	1.6	5.5	198	680.63
14248	2	1	29	3	2	1	3	3.08	5478.084533	1	18.88	0	0	16	1	0	1.8	5	245	680.56
24157	2	3	45	4	2	5	3	5	28373.99697	3	32.5	0	0	9	2	0	2.3	4.6	340	680
33323	2	1	27	4	2	6	2	1.81	26805.85171	3	34.28	1	1	12	1	0	0.9	3.4	180	680
36302	2	1	26	1	1	1	1	1	2193.827881	3	32.8	0	0	12	1	0	3.5	6.5	366	679.71
17952	2	3	52	3	2	1	2	2.66	60999.538	3	32.21	1	1	11	1	0	3.1	8.1	260	679.35
33730	2	3	46	3	2	3	2	2.67	43220.23422	2	25	1	3	12	1	0	2.7	4.7	390	678.89
18240	2	2	35	1	2	1	1	1.38	16543.80065	1	23.5	1	2	10	1	0	2.5	4.5	377	678.6
20681	2	2	32	3	2	3	1	0.52	108504.5683	3	35.01	1	1	13	1	0	2	3.9	348	678.6
29436	2	2	35	1	1	1	1	1.27	23661.98635	3	35.3	0	0	10	1	0	1.8	5.6	218	678.22
41208	2	3	46	3	2	1	3	4.91	124921.7446	3	38.95	1	3	12	1	0	2.3	4.1	380	677.39
21512	2	3	51	3	1	1	2	2.66	102941.4208	1	21.28	0	0	13	1	0	2.6	7.4	238	677.38
37805	2	1	22	4	2	5	2	1.69	22984.6497	3	34.28	0	0	11	1	0	3.5	5.5	431	677.29
27952	2	3	43	3	2	3	1	1.24	123656.2049	1	21.38	1	7	13	1	1	1.4	4	237	677.14
34226	2	1	24	3	2	5	3	5	71411.09804	1	17.56	1	2	12	2	0	1.1	2.8	266	677.09
12233	2	3	49	3	2	1	3	5	76162.20484	1	20.28	1	3	13	2	0	2	5.2	260	676
25751	2	3	50	3	2	1	3	5	78981.94487	3	33.52	1	2	13	1	0	2.8	5.6	338	676
32656	2	1	20	2	2	1	2	1.87	17037.47562	1	22.49	1	2	12	1	0	2	3.1	436	675.8
20548	2	1	23	3	2	6	2	2.33	5731.949064	1	21.24	0	0	14	1	0	2.4	3.1	523	675.54
11546	2	3	42	3	1	3	1	0.67	39569.02002	2	28.86	1	8	12	1	0	4.3	10.6	274	675.44
21862	2	2	33	3	2	6	2	1.83	78473.31645	3	39.46	1	2	13	2	0	1.2	4.5	180	675
38489	2	2	30	4	2	5	3	5	31414.80401	2	29.49	1	4	13	2	0	2.7	4.5	405	675
30780	2	2	34	3	2	1	3	5	7410.949154	1	21.72	1	2	13	1	0	1.2	4.4	184	674.67
18273	2	2	37	1	1	1	1	1.19	17199.29532	2	28.62	0	0	14	1	0	1.8	4.1	296	674.22
22366	2	1	26	3	2	1	3	3.2	8495.932548	1	21.85	0	0	11	1	0	1.9	6.5	197	673.95
33645	2	1	25	1	2	1	3	4.22	20089.59056	2	25.72	0	0	13	1	0	2.4	5.5	294	673.75
15157	2	2	31	3	2	4	1	0.73	47328.90869	3	38.83	1	2	13	1	1	2.6	6.1	287	673.35
36301	2	1	22	1	1	5	2	1.68	20361.24945	3	38.52	1	3	11	1	0	2.4	5	323	672.92
39786	2	2	35	3	2	1	2	2.25	117055.8283	1	22.72	1	1	12	1	0	1.9	6.2	206	672.21
39851	2	2	34	1	1	6	1	0.71	24284.02669	3	31.27	0	0	11	1	0	2.8	5.1	369	672.11
26273	2	1	21	4	2	5	3	5	29163.28852	2	28.44	0	0	12	2	0	1.4	2.5	376	671.43
22885	2	1	24	1	1	6	1	1.36	30162.46535	3	43.65	1	1	9	2	0	2.7	5.7	318	671.33
12665	2	3	51	1	1	1	2	2.54	10942.61314	2	27.33	2	365	12	1	1	1.7	3.6	317	671.29
25033	2	2	32	4	2	3	3	5	30050.78309	3	63.42	1	1	11	1	0	3.5	7.6	309	670.97
11437	2	3	52	3	2	1	2	1.81	53086.26337	1	21.51	0	0	13	2	1	3.3	5.1	434	670.73
33924	2	1	24	2	1	5	1	0.75	62191.70454	1	22.8	0	0	13	1	0	2.3	5.3	291	670.57
23748	2	2	37	1	1	3	1	0.23	31156.03712	2	25.09	0	0	11	1	0	1.7	4.1	278	670.47
36592	2	1	26	3	2	1	2	1.95	7195.202415	3	31.64	1	1	13	1	0	1.9	6.4	199	670.32
33860	2	3	42	1	2	1	3	5	18021.00447	2	25.08	0	0	11	1	0	2.5	5.9	284	670.24
12589	2	2	37	4	1	4	1	1.36	5569.823615	3	43.61	0	0	13	1	0	2.7	5.8	312	670.22
41203	2	3	41	3	1	1	1	0.35	41321.91989	3	40.37	0	0	11	1	0	2.7	5.8	312	670.22
20707	2	2	34	1	1	1	1	0.68	23049.55855	3	32.55	0	0	14	1	0	2	4.2	319	669.9
36303	2	1	28	1	1	6	2	2.67	3998.45579	3	30.03	1	5	12	1	0	2.5	8.5	197	669.8
33447	2	1	28	1	2	1	2	1.77	3506.601949	2	29.64	1	4	12	1	0	1.8	5.5	219	669.17
38552	2	1	22	1	1	5	1	0.04	16381.9674	2	27.7	1	1	13	1	0	1.7	4.6	247	668.35
15016	2	1	21	3	2	1	3	3.01	7739.775412	1	21.02	0	0	14	1	0	2.4	4.9	327	667.63
28805	2	3	49	1	2	3	2	2.23	22352.59559	1	24.65	1	15	12	1	0	2.4	5.2	308	667.33
10406	2	1	27	1	1	6	1	0	31053.04371	3	31.8	0	0	11	1	0	2.4	5.1	314	667.25
28277	2	2	38	3	1	1	1	0.64	56478.78442	3	40.26	0	0	11	1	0	3.4	6.5	349	667.21
11258	2	1	28	4	2	4	3	3.45	36094.51293	3	45.36	1	15	12	1	0	2.1	3.6	389	666.86
14201	2	1	28	1	1	1	3	5	17371.9034	3	36.07	0	0	13	1	0	2.5	5.5	303	666.6
31212	2	1	23	4	1	5	1	0.48	25293.44025	3	67.34	0	0	13	1	0	1.7	4.8	236	666.35
23647	2	2	37	3	2	1	3	5	77951.34097	2	27.23	1	4	12	2	1	3	5.3	377	666.03
14338	2	2	37	3	2	1	3	3.79	66815.68184	1	18.22	1	3	15	1	0	1.6	3.4	313	665.13
24319	2	1	21	1	2	1	1	0.92	3324.808882	3	30.59	0	0	14	1	0	2.2	6.2	236	665.09
38672	2	3	40	4	2	1	3	5	31274.81682	3	37.37	0	0	11	1	0	3	5.8	344	665.07
21116	2	2	38	1	1	1	1	1.12	29523.13639	3	37.82	1	2	13	1	0	3	4.2	475	665
36801	2	3	46	3	2	3	3	5	93324.42374	1	24.41	0	0	13	2	0	2.1	4.7	297	664.71
32130	2	1	20	3	2	5	3	3.9	67217.52816	1	22	1	5	11	2	0	1.6	4.7	226	663.88
35580	2	3	44	3	2	3	3	3.13	100648.7491	1	21.67	1	1	13	1	0	2.9	5	385	663.79
14670	2	3	43	3	2	1	3	5	94951.42156	1	24.11	1	4	13	1	0	2.1	4.3	324	663.43
39291	2	1	24	1	2	1	2	2.71	19201.75653	1	24.62	1	3	10	1	0	2.2	4.8	304	663.27
21926	2	2	36	3	2	1	3	3.83	71805.22634	1	24.96	0	0	8	1	1	2.2	6	243	662.73
10163	2	2	38	2	2	1	1	1.22	5919.723618	3	41.94	0	0	10	1	0	2.4	7.5	212	662.5
33637	2	1	28	3	2	1	3	3.25	65632.54614	2	26.1	1	7	14	1	0	2.8	5.3	350	662.5
32781	2	1	26	4	2	5	1	1.01	25525.72249	1	21.06	0	0	13	1	0	2.9	6.6	291	662.28
25522	2	3	43	4	2	1	2	2.45	29474.56596	2	28.86	0	0	12	1	0	2.7	5.5	325	662.04
40592	2	3	40	5	2	1	3	5	124800.7172	1	22.87	0	0	16	1	0	1.5	3	331	662
32674	2	1	26	5	2	5	2	1.57	72181.57652	1	19.82	1	2	11	2	0	2.3	4.3	354	661.83
12151	2	2	37	3	2	6	1	1.16	89376.88869	3	37.57	1	1	13	1	0	2	5.4	245	661.5
12577	2	1	27	3	2	1	3	3.08	70938.83188	3	31.23	0	0	11	1	0	1.7	4	281	661.18
23218	2	1	28	3	2	5	2	2.66	62246.91246	1	18.85	1	2	14	2	0	1.7	2.8	401	660.47
28073	2	1	29	4	2	6	1	1.34	28643.6049	2	29.49	0	0	14	1	0	1.9	5.1	246	660.32
14709	2	1	20	3	2	5	2	1.98	76103.52825	1	23.71	1	2	12	2	0	2.1	4.7	295	660.24
23048	2	3	43	3	2	1	3	3.45	93751.04521	1	22.66	1	4	16	1	0	1.4	3.9	237	660.21
14219	2	1	24	3	2	1	3	3.08	77304.52771	3	47.3	1	1	12	1	0	1.8	6.6	180	660
26137	2	3	52	3	2	1	3	5	93483.09391	3	34.23	1	6	11	1	0	1.3	3.3	260	660
14252	2	3	45	2	1	1	1	1.02	17691.18018	1	23.14	1	1	16	1	0	1.8	3.5	339	659.17
32286	2	1	21	1	2	5	2	2.67	17899.9328	2	29.46	1	1	12	2	0	1.7	3.6	311	658.59
28404	2	1	29	3	2	1	3	3.25	68772.0113	3	30.84	1	2	12	1	0	2.3	5.1	297	658.57
27933	2	3	52	3	2	2	3	5	80898.60414	1	24.67	1	1	12	1	0	1.9	5	250	657.89
26225	2	2	32	1	2	1	3	5	2864.060029	2	29.48	1	2	8	1	0	2.6	7.6	225	657.69
15189	2	1	27	4	2	6	2	2.91	26351.35907	3	34.1	1	2	14	1	0	1.8	3.4	348	657.33
21147	2	2	31	3	2	3	2	2.74	69524.71396	3	33.59	1	2	14	1	0	2.1	4.3	321	657.29
20768	2	1	20	4	2	1	2	2.05	5561.555199	2	29.87	0	0	12	1	0	2.6	6.4	267	657.23
11782	2	2	32	3	2	1	2	1.93	66166.51425	3	34.51	1	3	12	1	0	3.6	6.5	364	657.22
36015	2	1	22	3	2	5	2	2.72	81796.5502	1	22.88	1	1	13	2	0	2	4.5	292	657
38677	2	1	22	3	2	1	2	1.71	70222.53208	1	22.19	1	3	11	1	0	2.5	6.7	245	656.6
37710	2	3	43	3	2	3	3	3.51	79272.51189	1	22.17	1	3	12	1	0	1.8	3.8	311	656.56
11526	2	1	24	4	2	1	2	1.93	45787.49589	3	32.97	0	0	11	1	0	2.6	4.7	363	656.19
29991	2	2	39	3	2	1	2	2.63	85621.33431	2	27.86	1	1	13	1	0	1.4	5.3	173	654.93
10964	2	3	47	3	2	1	3	5	92548.60206	3	40.6	1	1	12	1	0	2	4.1	319	653.95
12173	2	2	32	5	2	1	2	2.72	68153.64655	1	17.73	0	0	12	2	0	1.9	6	207	653.68
37400	2	3	42	3	2	1	3	4.01	79008.59522	1	21.8	1	5	13	1	0	2.1	4.5	305	653.57
23586	2	3	41	3	2	1	3	3.63	107288.7306	2	29.21	1	6	12	1	0	2.7	5.1	346	653.56
27772	2	2	32	3	2	1	3	4.79	105916.081	2	28.71	1	2	11	1	0	2	4.4	297	653.4
29513	2	3	48	3	2	1	3	3.93	139898.0322	1	24.45	1	3	17	1	0	3.1	5	405	653.23
23941	2	3	41	5	2	1	3	5	30393.73077	3	34.13	1	2	11	1	0	2.3	4.8	313	653.22
20249	2	1	23	1	1	1	3	3.42	17322.57838	1	18.52	1	1	16	1	0	2.3	5.6	268	652.52
20466	2	3	48	3	2	1	3	5	78256.23019	2	26.84	1	5	13	1	0	1.6	2.9	360	652.5
29129	2	2	31	3	2	1	2	2.74	7645.778173	3	44.29	0	0	12	1	0	2.3	5	300	652.17
20459	2	3	45	1	2	3	3	3.61	10566.10595	3	30.5	1	2	11	1	0	3.1	7.8	259	651.68
32733	2	3	40	3	2	1	3	5	97927.57005	1	24.88	1	5	13	1	0	1.8	3	391	651.67
11360	2	1	22	1	1	1	1	0.74	17322.57838	1	20.28	1	1	16	1	0	3.5	7.6	300	651.43
32649	2	1	26	3	2	1	3	4.97	5246.848329	2	26.27	1	21	12	1	0	2.4	5.6	279	651
26338	2	2	39	3	2	1	3	5	83198.51814	3	32.21	1	2	11	1	0	3.1	5.9	342	650.9
22316	2	3	41	4	2	6	2	2.9	32241.54398	3	30.79	1	2	11	1	0	2.9	4.9	385	650.52
31978	2	3	46	3	2	1	3	5	111953.8835	3	34.17	0	0	10	1	0	1.7	3.3	335	650.29
14901	2	3	54	3	2	1	3	5	61020.05271	1	21.57	1	3	13	1	0	2.4	4.7	332	650.17
28434	2	2	38	1	2	5	3	3.86	40113.77931	3	34.82	1	30	11	2	0	2.4	4.8	325	650
20236	2	3	44	5	1	5	1	0.62	49475.14003	3	31.94	1	1	16	1	0	1.7	4.8	230	649.41
21869	2	2	36	3	2	4	1	0.97	54880.61134	3	41.33	1	2	10	1	1	1.7	4.8	230	649.41
23610	2	3	40	3	2	3	3	3.14	108626.4668	3	32.25	1	3	12	1	0	2.6	5.1	331	649.27
21017	2	2	37	1	1	6	1	0.21	26802.58908	1	19.34	1	3	12	1	0	2.4	4.1	380	649.17
32491	2	1	29	3	1	6	1	0.81	67503.49985	1	23.82	1	3	13	1	0	2.5	5.3	306	648.72
38389	2	1	27	1	1	1	1	0.95	4766.581357	1	23.95	0	0	9	1	0	2.4	5.7	273	648.38
40177	2	1	26	1	1	4	2	2.65	20361.24945	1	23.05	1	1	12	1	0	2.8	5.5	330	648.21
10927	2	1	23	3	1	5	1	1.05	61289.27385	1	22.72	1	2	11	1	0	2.5	4	405	648
21431	2	1	24	3	2	1	2	2.55	73788.6003	3	30.17	1	3	12	1	0	2.5	4.5	360	648
24752	2	3	54	3	2	1	3	4.47	90104.63404	2	29.51	1	5	12	1	0	1.5	4.5	216	648
36653	2	3	49	3	2	1	3	5	92950.24721	2	25.47	1	2	12	1	0	2	4	324	648
40254	2	1	29	3	2	1	3	5	56114.81934	1	20.3	1	4	13	1	0	2.3	4.7	317	647.78
20480	2	1	29	5	2	3	1	0.48	57371.34691	3	33.97	1	4	9	1	1	1.4	3.7	245	647.5
22586	2	2	32	3	2	3	3	3.22	69773.36285	1	19.59	1	2	12	2	0	1.7	3.9	282	646.94
18851	2	1	21	1	2	1	2	2.66	21011.37067	3	37.63	0	0	13	1	0	2.1	6.5	209	646.9
39635	2	1	28	3	2	6	3	3.27	70601.37488	1	23.47	1	10	12	2	0	2.5	5.2	311	646.88
31525	2	2	33	3	2	1	2	2.4	110271.5328	3	34.78	1	2	12	1	0	1.3	4.1	205	646.54
27761	2	3	45	1	2	1	3	3.32	22352.59559	2	26.83	0	0	15	1	0	2.1	3.9	348	646.29
24805	2	2	39	3	2	1	3	3.8	76812.71609	3	32.23	1	3	10	1	0	2	4.7	275	646.25
28250	2	3	52	4	1	3	2	2.89	33941.18482	3	42.1	0	0	11	1	0	2.8	4.5	402	646.07
34437	2	2	37	3	2	3	3	4.16	96031.4557	2	26.72	1	2	13	1	0	1.4	3.8	238	646
12368	2	2	39	3	2	1	3	3.33	76088.67438	1	22.08	1	7	16	2	1	1.2	2.7	287	645.75
34733	2	1	27	4	2	1	3	3.87	20476.21783	1	21.04	1	3	13	1	0	1.4	2	452	645.71
30375	2	1	26	3	2	5	3	5	62246.91246	2	28.25	1	10	13	2	0	2.9	6.2	302	645.66
36011	2	3	43	4	2	3	2	2.54	27250.08159	2	27.28	1	2	11	1	1	2	4.8	269	645.6
32651	2	2	39	1	1	1	1	0.82	23309.30516	2	28.83	0	0	13	1	0	1.6	3.7	279	645.19
26546	2	2	37	3	2	1	2	2.12	105916.081	3	31.84	0	0	12	1	0	1.4	4.3	210	645
35038	2	2	37	3	2	1	3	5	76820.8703	3	32.48	1	1	12	1	0	1.8	4.5	258	645
32055	2	2	30	1	2	1	2	1.61	19399.62526	2	29.31	1	4	8	1	0	1.7	4.2	261	644.82
39968	2	2	37	3	2	6	3	4.29	90762.90867	3	35.37	1	10	11	1	0	2.4	5.1	303	643.88
38118	2	3	46	4	2	1	2	2.12	30091.12613	1	20.59	1	2	16	1	0	2.6	6	279	643.85
14216	2	1	21	1	1	1	1	0.94	25259.78718	3	30.89	0	0	11	1	0	1.8	3.5	331	643.61
32599	2	3	45	3	2	1	2	2	101923.2922	1	24.38	1	1	13	1	0	2	4.5	286	643.5
12201	2	2	37	1	1	1	1	1.1	16300.89884	2	28.15	0	0	12	1	0	1.8	4.4	263	642.89
31517	2	3	51	3	2	3	1	1.09	55177.48504	3	35.17	1	1	13	1	0	1.4	3.6	250	642.86
33059	2	2	38	1	1	1	1	1.16	23113.69414	1	23.63	0	0	12	1	0	1.8	4.1	282	642.33
11609	2	2	34	1	1	1	1	0.97	15972.57422	2	28.51	1	2	12	1	0	1.5	4.5	214	642
32001	2	3	41	5	2	1	2	2.98	91857.74272	2	26.72	0	0	11	1	0	1.7	3.4	321	642
12196	2	1	27	1	1	5	2	1.5	3261.312712	3	39.76	0	0	13	1	0	2.1	7.7	175	641.67
29344	2	3	41	3	2	1	3	5	111789.7679	1	20.85	1	2	13	1	0	2.4	5	308	641.67
21329	2	3	46	3	2	1	1	0.83	50346.13107	3	62.5	0	0	9	1	0	2.9	6.1	305	641.55
30279	2	2	37	1	1	1	2	1.86	29910.48964	3	38.62	1	1	12	1	0	2.8	5.2	345	640.71
22055	2	2	32	3	2	1	2	1.91	71805.22634	1	22.93	1	1	13	1	1	2.5	4.3	372	639.84
24167	2	2	39	3	2	5	3	5	84415.82572	2	28.86	1	6	13	2	0	1.5	4.1	234	639.6
11280	2	1	22	1	1	5	1	0.04	16947.2102	3	36.13	1	3	12	1	0	2.2	3.5	402	639.55
26733	2	3	47	3	2	1	3	4.8	123449.1559	3	33.82	0	0	14	1	0	1.9	4.5	270	639.47
22912	2	3	53	3	2	1	3	4.35	75944.81655	3	31.65	0	0	14	1	0	1.6	3	341	639.38
29983	2	3	54	5	2	1	2	2.62	75944.81655	3	40.16	1	5	13	1	0	2	4.7	272	639.2
34509	2	2	39	1	2	1	3	5	26391.63997	2	27.17	1	5	13	1	0	1.1	2.8	251	638.91
39339	2	3	45	1	1	3	2	1.52	14868.87686	2	29.66	0	0	14	1	0	1.8	4.6	250	638.89
32836	2	2	39	4	2	5	2	2.67	26920.98501	2	28.53	1	10	11	2	0	1.6	3.5	292	638.75
15138	2	1	28	1	2	6	3	3.92	18662.96866	2	28.53	1	2	15	1	0	2.4	4.8	319	638
29125	2	3	46	1	2	1	2	1.91	27492.16203	3	36.39	1	2	12	1	0	3	6	319	638
14294	2	2	35	3	2	1	3	5	77128.3886	1	24.29	2	36	15	1	0	2.3	6.7	219	637.96
30143	2	3	43	2	1	5	1	0.99	50506.19729	3	33.9	1	1	12	1	0	3.8	7.1	341	637.13
27951	2	2	32	3	2	1	3	5	69524.71396	2	25.08	1	1	12	1	0	2.4	5.6	273	637
34723	2	1	21	1	2	1	2	2.18	2150.015227	3	30.35	0	0	13	1	0	1.5	4.9	195	637
26007	2	1	24	1	2	6	2	1.72	26878.5073	1	17.6	1	2	13	2	0	1.7	3.4	318	636
36718	2	2	30	5	2	1	3	5	96258.88626	3	36.85	1	3	12	1	0	3.1	6.2	318	636
12026	2	3	53	1	1	1	3	5	14354.83053	3	32.97	1	1	12	1	0	1.1	2.7	259	635.73
21159	2	3	51	3	2	2	1	1.05	41521.9364	1	14.7	1	1	17	1	0	2.1	7.5	178	635.71
34374	2	2	34	2	1	1	1	0.23	68467.58374	2	29.92	0	0	13	1	1	1.5	2.7	353	635.4
36276	2	2	30	4	2	3	2	2.71	35474.77081	1	23.49	1	4	16	1	0	1.3	3.5	236	635.38
34029	2	3	50	1	1	1	1	1.07	20669.51187	3	34.31	0	0	12	1	0	2.3	5.2	281	635.3
32127	2	3	49	3	2	1	3	5	118841.6833	1	21.7	0	0	13	1	0	2.5	6.7	237	635.16
10712	2	3	47	5	2	1	3	5	90837.63533	1	23.47	1	2	13	1	0	1.3	3.3	250	634.62
27721	2	1	29	3	2	1	3	3.19	80353.6908	1	23.77	1	1	14	1	0	3	5.8	328	634.13
32205	2	2	35	5	2	6	2	2.86	96258.88626	1	24.06	1	1	15	1	0	2	4	317	634
40421	2	3	40	4	2	1	2	1.87	32474.70832	1	19.5	1	4	13	2	0	2.2	4.2	332	633.82
21409	2	3	45	1	1	1	1	0.88	19489.9886	3	30.15	1	2	18	1	0	1.9	3.5	344	633.68
32081	2	2	35	1	1	1	1	0.86	31042.76273	2	29.44	1	1	12	1	0	1.6	3.7	274	633.63
26996	2	1	28	3	2	5	1	1.07	52430.69391	1	21.96	0	0	12	2	0	1.8	3.8	300	633.33
17792	2	2	31	3	2	3	2	2.46	76341.89293	2	25.15	1	2	13	1	0	2	4.6	275	632.5
32930	2	1	29	3	1	1	3	5	63983.71114	1	20.42	1	2	13	1	0	1.6	4.4	230	632.5
23059	2	2	39	3	2	1	3	5	79842.99052	2	29.37	1	1	14	1	1	1.6	3.5	289	632.19
34781	2	3	48	4	2	5	2	2.67	31960.64208	3	39.2	0	0	13	2	1	3.8	5.9	407	631.92
30041	2	3	41	3	2	1	3	5	120726.5275	1	21.56	1	1	11	1	0	1.7	4.1	262	631.88
20594	2	2	30	4	2	5	1	0.18	40911.79629	2	29.03	0	0	14	1	0	1.9	5	240	631.58
22442	2	3	52	3	2	1	3	5	93639.88382	3	31.35	1	4	11	2	0	2.7	5.8	294	631.56
37567	2	1	25	3	1	1	1	0.95	63983.71114	1	22.2	1	5	12	1	0	2.2	4.6	302	631.45
40681	2	2	32	4	1	5	3	3.62	31160.2436	2	26.03	1	3	9	1	0	2.6	5	328	630.77
36280	2	3	52	1	1	1	1	1.2	15481.62555	2	29.5	0	0	15	1	0	1.8	4.3	264	630.67
41212	2	3	41	2	1	1	2	2.41	33892.19658	3	32.42	0	0	14	1	0	2.1	4.3	308	630.67
14664	2	3	53	3	2	1	3	5	60664.41814	2	26.29	0	0	13	1	0	1.4	2.8	315	630
22449	2	1	28	1	2	5	2	2.64	35920.94834	3	33.56	0	0	13	1	0	1.9	4.2	285	630
26794	2	1	21	1	1	1	1	1.27	2947.443797	1	20.64	0	0	12	1	0	2	6.3	200	630
38393	2	3	51	3	2	1	3	5	112518.287	3	38.07	1	6	11	1	0	3.4	6.3	340	630
22620	2	1	26	3	2	5	3	5	62469.53295	1	19.66	1	1	14	2	0	1.4	3.7	238	629
32393	2	1	20	1	2	6	1	0.51	2001.620445	1	24.71	0	0	12	1	0	2.1	5.2	254	628.95
34411	2	3	49	1	2	5	3	5	20652.25567	3	37.05	1	2	11	1	0	3.2	5.7	353	628.78
27144	2	2	36	3	2	5	1	0.76	52315.10509	3	33.16	0	0	14	1	0	2.1	4.4	300	628.57
17991	2	1	26	3	2	1	2	2	93280.71361	2	28.48	1	6	13	1	0	1.8	3.5	323	628.06
34731	2	3	49	3	2	1	3	3.76	101923.2922	3	30.76	1	1	12	1	0	2.6	5.1	320	627.69
36309	2	3	47	4	2	5	3	5	23949.7053	2	27.32	1	6	12	1	0	1.3	3.4	240	627.69
20416	2	1	26	1	1	1	1	0.47	16364.10026	3	34.91	1	1	12	1	0	2.3	4.4	328	627.48
10906	2	1	24	3	2	5	2	2.07	63499.38276	1	21.39	1	1	12	2	0	1.9	5.7	209	627
30685	2	3	44	4	1	5	1	0.46	29920.14216	2	27.64	1	7	9	1	0	1.3	3.3	247	627
12063	2	2	33	3	2	1	2	2.66	92708.12203	1	23.46	0	0	10	1	0	2.1	4.3	306	626.57
28713	2	1	22	4	2	5	2	2.78	31518.83695	1	21.69	1	4	12	2	0	1.9	5.5	216	625.26
25277	2	1	22	3	2	1	2	1.75	81594.46809	2	26.94	0	0	10	1	0	2	4.1	305	625.25
34687	2	2	34	4	2	5	1	1.34	36436.07407	3	31.02	0	0	9	1	1	1.8	4.5	250	625
27513	2	3	44	3	2	1	3	5	113807.5018	2	29.04	1	5	9	1	0	2.5	7.1	220	624.8
29962	2	2	31	4	1	5	3	5	32525.86192	3	41.1	0	0	9	2	0	2	3.1	403	624.65
34000	2	1	23	1	1	1	1	0.62	20983.9911	3	30.69	1	1	12	1	0	2.3	5.7	252	624.52
18118	2	1	22	1	1	5	1	0.7	22539.44944	1	24.43	1	1	15	1	0	2.8	6.2	282	624.43
27358	2	3	41	1	1	1	1	1.09	15405.14966	1	23.89	1	10	16	1	0	1.9	4.9	242	624.11
18878	2	2	35	4	2	1	3	3.31	44614.83121	1	21.4	1	6	11	1	0	1.8	3.2	351	624
23574	2	2	34	3	2	1	2	1.6	71805.22634	2	25.77	0	0	14	1	0	2	3.8	328	623.2
37313	2	2	36	3	2	1	3	3.01	8326.592384	2	28.48	0	0	12	1	0	2.9	7.2	251	623.17
17891	2	3	43	1	1	1	3	5	12237.15202	2	26.71	1	3	11	1	0	1.6	3.3	302	622.88
20398	2	3	45	3	2	1	3	3.54	96119.53128	1	23.12	0	0	12	1	0	2.8	4.8	363	622.29
40861	2	3	46	4	2	3	3	5	22309.46841	2	26.67	0	0	13	1	0	1.8	5	224	622.22
11377	2	1	29	3	2	1	3	4.84	78710.88179	2	28.37	1	1	12	1	0	2	4	311	622
27988	2	1	20	3	1	6	1	0.06	61165.96763	3	35.83	0	0	13	2	0	2.9	4.9	368	621.79
25356	2	1	25	3	2	5	1	1.28	73788.6003	1	18.72	1	2	14	2	0	1.7	3.8	278	621.41
33445	2	1	27	2	2	1	3	4.25	56060.45388	1	21.97	1	1	12	1	0	2	4.3	289	621.35
31350	2	1	27	3	2	6	2	1.9	6051.40475	2	25.12	1	4	12	1	0	1.7	8.8	120	621.18
32135	2	2	38	3	2	5	3	4.6	91859.28841	3	31.5	1	2	18	2	0	1.7	4	264	621.18
39088	2	1	21	4	2	1	1	0.21	29904.9694	1	18.75	0	0	12	1	0	1.5	3.2	291	620.8
34236	2	1	23	1	1	6	1	0.65	1813.606964	2	25.04	0	0	13	1	0	2	5.8	214	620.6
39390	2	2	37	4	2	4	1	0.87	35935.15916	2	27.78	1	5	12	1	0	1.9	3.2	368	619.79
31639	2	1	22	1	1	5	1	0.75	2322.542664	2	26.83	0	0	16	1	0	2.7	7.4	226	619.41
30409	2	1	23	2	1	1	2	1.91	5448.801483	1	20.48	0	0	14	1	0	2.6	5	322	619.23
25090	2	1	22	3	2	3	1	0.27	71536.6703	3	44.6	0	0	9	1	0	2.4	4.6	323	619.08
29710	2	2	30	5	1	1	2	1.47	79827.12725	1	24.07	0	0	14	1	0	2.2	5.6	243	618.55
38498	2	2	30	4	2	5	1	0.52	35935.15916	3	35.66	0	0	12	1	0	1.9	5.2	226	618.53
36007	2	3	45	3	2	3	3	5	91123.84396	2	25.14	1	1	12	2	0	2.3	4.5	316	618.26
29902	2	3	47	4	2	1	3	3.13	29470.00431	3	34.38	1	3	13	1	0	3.2	6.3	314	618.19
39455	2	3	46	3	2	1	3	5	100313.6659	1	23.35	0	0	11	1	0	2	3.9	317	618.15
34650	2	1	21	2	2	5	3	5	56060.45388	3	35.94	1	1	11	2	0	2	4	309	618
41389	2	1	25	2	1	1	1	0.21	27451.80744	3	31.41	1	20	11	1	0	1.3	3.9	206	618
27345	2	1	28	3	2	5	2	2.56	74489.35178	3	31.44	1	2	12	2	0	2.7	4.7	355	617.96
14972	2	2	31	4	2	5	3	4.07	38261.92653	3	30.49	1	5	11	1	0	2.5	4.4	351	617.76
35960	2	1	22	3	2	1	2	1.86	65632.54614	3	33.14	1	12	11	1	0	2.8	6.5	266	617.5
39564	2	3	43	4	2	1	3	5	25599.21534	3	30.21	0	0	12	1	0	2.2	4.7	289	617.41
36515	2	3	44	3	2	3	2	2.65	98022.53678	2	27.18	1	1	11	1	0	2.5	5.8	266	617.12
28780	2	2	31	3	2	1	3	5	7298.898962	1	21.89	1	24	12	1	0	2.3	4.8	295	615.65
25063	2	2	35	3	2	1	1	0.54	7943.154626	1	23.88	0	0	13	1	0	2	5.4	228	615.6
29466	2	3	47	2	2	1	3	3.71	104299.6548	3	36.42	1	2	9	1	0	2.5	4.5	342	615.6
11946	2	3	40	3	2	1	2	2.55	82126.3827	1	24.72	1	3	12	1	0	1.7	4.2	249	615.18
32338	2	2	35	1	1	1	1	1.08	23508.17748	1	24.61	1	2	15	1	0	2.7	4.5	369	615
35823	2	3	47	3	2	1	3	5	95962.66251	2	28.86	1	3	14	1	0	1.9	3.3	354	614.84
31822	2	1	28	3	2	1	3	5	6051.40475	3	30.31	1	3	11	1	0	1.7	6.7	156	614.82
22730	2	3	49	1	1	1	2	2.06	18661.86959	2	27.69	0	0	15	1	0	1.9	4.2	278	614.53
25317	2	1	21	1	1	5	2	2.66	29730.86688	1	21.39	1	1	14	2	0	1.8	3.5	316	614.44
27354	2	3	48	3	2	3	2	1.56	58464.25581	3	37.22	0	0	14	1	0	1.5	3.2	288	614.4
38271	2	2	31	3	2	6	3	5	91115.08321	1	24.15	1	3	13	1	0	2.8	6.3	273	614.25
14732	2	2	39	1	2	6	1	0.8	26114.79689	2	25.16	1	1	12	1	0	2.4	5.1	289	614.13
25392	2	2	37	3	2	6	2	2.47	84415.82572	2	27.2	1	1	16	1	0	2.4	5.1	289	614.13
25848	2	1	20	3	2	5	1	0.32	51188.49972	1	19.55	1	2	14	2	0	3.5	7	307	614
31953	2	2	33	3	2	6	3	5	102626.4822	1	24.71	1	1	13	1	0	2.8	5.6	307	614
23619	2	3	52	3	2	1	3	5	83217.04	1	17.66	1	1	14	1	0	2.7	5.1	325	613.89
26786	2	2	37	1	2	3	2	2.23	29588.04583	1	20.68	0	0	12	1	0	3.1	6.3	302	613.74
14839	2	1	26	3	1	1	1	0.87	66702.95873	2	28.07	1	3	10	1	0	2.6	5.5	290	613.46
35504	2	1	22	4	2	5	2	2.12	19369.46979	1	19.42	1	1	12	1	0	4.2	8	322	613.33
16760	2	2	35	3	2	1	2	1.8	7266.170052	3	30.99	1	1	13	1	0	1.3	3.2	249	612.92
31518	2	3	40	5	2	6	2	2.35	97927.57005	2	27.34	1	1	14	1	1	2.4	3.9	377	612.63
25611	2	1	24	2	2	1	2	2.66	73572.01455	1	22.48	0	0	13	1	0	1.6	3.5	280	612.5
24955	2	3	42	3	2	1	3	5	100324.6248	2	28.03	1	1	13	1	0	1.6	4.6	213	612.38
24423	2	1	29	1	2	1	1	1.36	9097.469242	3	43.07	1	12	13	1	0	2.2	7.4	182	612.18
37023	2	2	39	3	2	5	3	4.6	91553.46742	3	31.55	1	1	12	2	1	1.5	3.6	255	612
39885	2	1	21	3	2	5	3	5	80635.51874	1	21.2	1	1	15	2	0	1.2	3.4	216	612
41185	2	1	25	3	2	1	2	2.84	77513.69657	1	23.62	1	2	14	1	0	2	4.8	255	612
24377	2	2	30	4	2	1	2	1.86	37137.38	3	46.16	1	4	12	1	0	3.7	5.7	397	611.59
41434	2	2	36	1	1	6	1	0.43	25805.31945	2	27.79	0	0	12	1	0	2.5	4.9	312	611.52
30154	2	1	29	1	1	1	1	0.83	6368.293892	2	28.64	1	1	13	1	0	1.9	7.4	157	611.47
30477	2	3	44	2	1	1	1	1.31	45318.84435	3	40.68	0	0	9	1	0	1.8	5	220	611.11
23602	2	3	43	3	2	4	1	0.53	48677.96144	3	31.15	1	2	13	1	0	1.7	4.4	236	610.82
24991	2	3	54	3	2	1	3	5	75944.81655	2	25.85	1	3	15	1	0	1	3.1	197	610.7
22999	2	2	33	3	1	6	1	0.51	52805.19812	2	25.54	1	1	13	1	0	1.6	4.4	222	610.5
28147	2	3	40	4	1	5	2	1.62	27180.45831	2	28.86	1	1	19	1	0	1.5	4.2	218	610.4
26992	2	2	33	3	2	5	1	0.32	76614.11737	1	21.4	1	2	14	1	0	1.6	3.4	287	609.88
35418	2	1	29	1	1	1	1	0.83	2489.661145	1	23.93	0	0	14	1	0	2.1	8	160	609.52
23724	2	2	34	3	2	1	2	2.39	91134.35238	3	30.59	1	3	13	1	1	1.2	2.3	318	609.5
20598	2	3	43	4	1	5	1	1.25	20437.16468	2	26.96	1	1	12	1	0	3.1	5.2	363	608.9
11343	2	2	31	5	2	5	3	3.96	84903.87509	2	28.72	0	0	12	2	0	3	4.6	397	608.73
26602	2	1	24	3	2	5	1	0.18	77518.62166	1	22.89	1	7	12	2	0	2.4	5	292	608.33
39117	2	3	43	1	1	1	2	2.65	12981.48862	2	29.98	1	1	14	1	0	3	6.7	272	607.47
12515	2	3	50	1	1	1	1	0.86	9298.062386	3	37.36	0	0	13	1	0	2.7	5	328	607.41
28168	2	1	25	4	2	1	2	2.27	23418.60195	1	22.11	1	3	13	1	0	2	3.7	328	606.8
10074	2	2	35	3	2	1	3	5	7272.871163	1	24.98	1	2	15	1	0	2.1	6.5	196	606.67
37509	2	2	35	3	2	1	3	4	117055.8283	1	23.27	1	1	15	1	0	2.7	5.3	309	606.56
29867	2	1	24	3	2	5	3	3.34	77518.62166	1	18.01	1	2	14	2	0	2.1	4.7	271	606.52
26063	2	3	44	3	2	1	3	4.35	126609.7367	3	34.38	1	4	12	1	0	2.8	5.6	303	606
32616	2	1	24	3	1	5	1	0.19	58779.30946	1	23.47	1	3	14	1	0	1.7	3.5	294	605.29
37996	2	3	45	3	2	1	3	5	91123.84396	2	25.68	1	2	13	1	0	2.3	6	232	605.22
38947	2	3	45	1	2	1	3	3.48	24649.37565	1	23.75	1	1	17	1	0	2.5	5.6	270	604.8
22998	2	1	26	4	1	5	1	0.26	24981.72922	3	37.43	1	2	10	1	0	2.2	5	266	604.55
40265	2	3	52	3	2	1	2	2.65	48901.53781	1	22.74	0	0	13	2	0	1.1	3.8	175	604.55
25733	2	1	20	3	2	1	2	2.06	77518.62166	3	30.27	1	1	11	2	1	3.4	3.9	527	604.5
33529	2	2	30	3	1	3	2	1.77	103675.1783	3	35.04	1	4	10	1	0	2.4	5.8	250	604.17
35159	2	1	25	4	2	6	3	3.12	5135.630664	2	28.07	0	0	11	1	0	1.9	4.5	255	603.95
26973	2	3	46	4	2	4	1	0.61	26875.43516	1	21.14	1	4	13	1	0	2.5	3.4	444	603.84
40514	2	3	45	3	2	5	3	3.55	113565.8528	3	56.22	1	1	12	2	0	2.7	5.7	286	603.78
25982	2	3	44	4	2	3	2	2.18	26714.18859	3	33.86	1	3	9	1	0	2.1	4.1	309	603.29
11440	2	1	24	3	2	5	3	3.39	67448.67609	3	41.19	1	6	13	2	0	3	5.8	312	603.2
22020	2	3	52	3	1	1	2	1.72	47705.71455	3	32.62	0	0	12	1	0	2.7	5.9	276	603.11
17842	2	3	40	5	2	2	3	3.99	93721.74661	2	28.29	0	0	12	1	0	2.6	3.2	490	603.08
11354	2	3	41	4	1	5	2	2.66	22594.84144	1	20.92	1	2	14	1	0	1.2	2.7	268	603
13946	2	3	41	3	2	1	1	1.35	51429.47425	1	22.68	1	1	13	1	0	1.8	3.1	350	602.78
37592	2	1	22	1	1	1	2	1.48	22560.09704	1	23.8	1	3	11	2	0	2	4.8	251	602.4
17919	2	1	26	3	2	1	1	1.18	66374.65752	3	35.53	1	1	10	1	1	2.2	5	265	602.27
18026	2	2	33	3	2	1	3	4.66	78323.94111	2	26.89	1	3	8	1	1	2.2	5.3	250	602.27
21010	2	3	52	3	2	6	1	1.24	43286.57647	2	25.49	1	7	16	1	0	2.6	4.3	364	602
20902	2	3	52	3	2	2	1	1.16	29949.14025	2	27.32	0	0	10	1	0	1.7	3.3	310	601.76
26617	2	3	51	3	2	2	2	2	102941.4208	2	29.55	0	0	14	1	0	1.6	3.4	283	601.38
13912	2	3	52	4	2	3	3	3.95	31201.64923	3	55.4	0	0	13	1	0	3.3	8.2	242	601.33
38245	2	1	21	3	2	1	2	2.27	66956.71917	3	31.62	1	20	12	2	0	1.9	5.1	224	601.26
41258	2	1	24	3	2	5	3	5	72251.57569	2	26.55	1	2	12	2	0	2.5	4.5	334	601.2
34434	2	1	26	4	1	5	1	0.39	28273.0948	1	21	1	4	14	1	0	4	7.3	329	600.43
26249	2	3	45	1	1	3	1	0.7	27385.7027	3	31.8	1	2	14	1	0	2.7	5.4	300	600
25107	2	3	48	1	2	1	3	3.98	23579.74017	3	33.62	1	1	10	1	0	3	6.2	290	599.33
30522	2	2	30	1	2	1	3	3.19	24375.15633	3	32.21	1	1	15	1	0	3.3	6.2	319	599.33
28266	2	3	41	1	1	4	1	1.31	21378.64207	2	26.84	1	3	14	1	0	2.8	6.1	275	599.11
18346	2	3	52	1	1	1	1	0.84	11119.47048	2	27.91	1	1	15	1	0	2.3	4.2	328	598.96
22757	2	2	33	3	2	5	1	0.33	78704.70326	3	32.33	1	2	16	2	0	2.1	4.8	262	598.86
11759	2	1	21	1	1	1	2	1.94	24731.01757	1	22.56	0	0	12	1	0	1.6	3.6	266	598.5
12096	2	2	35	1	1	1	1	0.9	21011.37067	2	29.83	1	4	12	1	0	1.7	3.3	308	597.88
18230	2	3	46	3	2	6	1	1	42948.55759	2	26.1	1	1	16	1	0	2.3	5.9	233	597.7
20364	2	3	43	2	2	3	2	2	94892.13628	2	27.81	1	3	12	1	0	2.9	3.5	495	597.41
33225	2	1	23	1	2	5	2	2.67	21078.08918	3	42.64	1	1	14	2	0	2.4	4.7	305	597.29
24079	2	1	25	4	2	5	1	0.4	29211.71551	3	31.34	1	1	10	1	0	3.3	7.3	270	597.27
11038	2	2	36	4	1	4	1	0.44	34193.76726	2	27.97	0	0	12	1	0	1.7	3.6	282	597.18
14932	2	2	37	3	2	1	2	3	65862.24677	2	29.72	1	2	16	1	0	1.4	3.2	261	596.57
11269	2	1	25	1	1	1	1	0.17	16063.77469	1	24.15	1	2	17	1	0	2.2	4.1	320	596.36
11328	2	2	34	1	2	1	3	5	7872.902623	3	32.23	0	0	12	1	0	2	4.5	265	596.25
32889	2	1	27	1	1	5	3	5	19406.36845	3	31.56	0	0	9	2	0	2.6	6.2	250	596.15
23147	2	1	20	1	1	5	1	0.1	53174.66249	2	25.13	1	3	10	2	0	2.2	4.3	305	596.14
29076	2	3	40	3	1	3	2	2.67	46679.76857	3	48.07	0	0	17	1	0	2	4.3	277	595.55
29543	2	3	53	3	2	3	3	5	78940.8522	1	20.3	1	3	16	1	0	1.3	3.5	221	595
33330	2	2	35	3	2	1	1	1.14	54557.32608	3	38.11	1	4	8	1	0	2.4	5.9	242	594.92
23091	2	3	51	3	2	1	3	5	93483.09391	2	27.11	0	0	13	1	0	2.2	3.8	344	594.18
21339	2	3	43	1	2	1	3	5	19464.68195	3	35.23	1	3	12	2	0	2.6	4.4	351	594
36335	2	3	46	3	2	3	3	5	92505.17482	1	18.26	1	4	13	2	1	1.4	3.3	252	594
31924	2	1	20	3	1	4	2	2.87	7793.689733	3	31.39	0	0	10	1	0	2.2	7.3	179	593.95
39032	2	2	39	2	1	5	1	0.37	30984.88048	1	16.93	1	2	13	1	1	2.2	6.5	201	593.86
22878	2	3	45	3	2	3	1	1.07	46518.57511	3	37.99	0	0	11	1	0	2.4	5	285	593.75
27027	2	2	37	2	1	6	1	1.09	7651.501746	3	42.93	0	0	11	1	0	1.8	4.9	218	593.44
21551	2	2	38	3	2	6	1	0.67	89282.02497	1	18.14	0	0	12	2	0	1.4	3.1	268	593.43
24222	2	3	43	1	2	3	3	5	19747.24778	3	41.11	1	3	12	1	0	2	4.6	258	593.4
21533	2	3	40	3	2	1	2	2.48	135939.3551	3	34.14	1	1	12	2	0	3.7	7.7	285	593.11
18920	2	2	30	1	1	1	2	1.94	16639.99624	2	28.16	1	3	12	1	0	2.9	4.9	351	593.07
35298	2	3	52	3	2	3	3	3.35	108893.71	3	32	1	6	12	1	0	3.2	5.5	345	592.97
21313	2	1	22	3	2	5	1	0.96	7310.233757	3	34.82	1	4	11	1	0	4	5.9	402	592.95
39780	2	1	24	3	2	6	2	1.5	85596.50165	2	29.59	0	0	13	1	0	3.2	6.2	306	592.88
32436	2	3	51	3	2	1	3	4.24	91583.23502	1	23.61	1	2	9	1	1	2.9	5.1	337	592.66
32441	2	2	38	3	2	1	2	2	89754.50986	3	36.85	1	5	13	1	0	2.5	4.1	361	592.04
36004	2	3	40	1	2	1	3	3.98	22680.89808	1	22.75	1	1	13	1	0	2.6	3.4	452	591.08
22575	2	3	43	2	2	1	1	0.82	101775.5958	2	29.27	0	0	12	1	0	2.6	4.6	334	590.92
26254	2	3	44	3	2	3	3	3.56	123449.1559	3	31.96	1	2	11	1	0	1.6	2.9	326	590.88
25764	2	3	53	4	2	3	1	1.34	25488.34493	3	39.93	1	1	13	1	0	2.1	3.9	318	590.57
40397	2	1	23	1	2	1	1	0	24357.62311	1	17.85	0	0	13	2	0	2.1	6.2	200	590.48
28668	2	1	25	3	2	3	2	2.89	65638.44611	1	20.63	1	1	11	1	0	1.2	2.8	253	590.33
22272	2	3	48	4	2	1	3	5	35685.09829	2	29.18	1	2	11	1	0	1.5	3	295	590
36101	2	3	43	3	2	1	2	1.71	44381.68344	3	33.58	1	3	12	1	0	3.1	4.3	425	589.52
20201	2	2	32	4	2	4	1	0.44	31978.929	3	36.73	1	3	13	1	0	2.7	5.2	306	589.33
12403	2	3	47	1	2	1	2	2.14	9503.926065	3	54.65	0	0	9	1	0	2	5.1	231	589.05
36824	2	1	26	3	1	5	1	1.21	56384.06943	2	29.15	1	1	12	1	0	2	5.1	231	589.05
38037	2	3	50	1	1	1	3	3.03	25395.87783	3	40.26	1	2	15	1	0	2.4	5.7	248	589
36017	2	2	32	1	2	1	2	1.6	6838.600652	2	26.7	1	4	12	1	0	1.8	5.3	200	588.89
10357	2	3	52	4	2	5	1	1.12	26252.81251	1	20.19	1	7	13	1	0	2.9	6.3	271	588.72
29440	2	1	23	3	2	1	2	2.48	79936.0411	1	21.18	1	8	14	1	0	3.4	7.2	278	588.71
34410	2	1	29	4	2	5	1	1.25	28308.14625	1	19.58	1	1	14	1	0	3.1	3.5	521	588.23
15033	2	3	41	4	2	4	2	2.66	20162.32953	3	33.47	1	2	13	1	0	2.3	4.9	276	588
20146	2	2	34	1	1	1	1	0.8	25259.78718	3	30.15	0	0	12	1	0	2.3	4.2	322	588
14878	2	2	33	3	2	1	2	1.55	69119.45631	3	43.97	1	3	12	1	0	2.5	5.5	267	587.4
21378	2	3	49	1	2	2	3	3.14	23854.40867	3	37.88	1	2	11	2	0	2.8	5.5	299	587.32
22809	2	3	42	3	2	3	1	0.64	39667.97637	2	28.92	0	0	16	1	0	1.5	3.1	284	586.93
18320	2	3	48	3	2	1	3	5	98106.11068	3	41.28	0	0	11	2	0	2.2	4.8	269	586.91
11634	2	3	52	3	2	1	3	5	67562.3481	1	24.89	1	5	13	1	0	1.8	3.8	278	586.89
10292	2	1	20	5	2	5	2	2.27	59984.44429	2	26.87	0	0	11	2	0	2.4	4.5	313	586.88
23569	2	3	41	3	2	3	2	1.6	91098.18363	1	20.41	1	3	17	1	1	1.5	4	220	586.67
30152	2	1	21	3	1	3	1	0.25	6977.981067	3	34.89	0	0	11	1	0	1.9	3.9	285	585
33755	2	1	23	3	1	5	3	4.05	70222.53208	3	36.46	0	0	12	1	0	2	4.5	260	585
32560	2	1	23	3	2	5	1	0.73	72251.57569	1	17.81	1	2	15	2	0	1.5	3.4	258	584.8
27555	2	1	20	3	2	1	2	2.62	7633.051621	2	25.69	0	0	15	1	0	1.2	6.1	115	584.58
39044	2	3	43	1	1	1	3	4.27	22680.89808	1	22.27	1	3	16	1	0	2.4	4.6	305	584.58
22140	2	3	52	3	2	1	2	2.64	90887.76953	1	19.98	1	6	13	1	0	1.9	3.7	300	584.21
40751	2	2	36	3	2	1	1	0.5	9313.409882	2	28.63	1	4	13	1	0	2.8	5.8	282	584.14
31452	2	3	54	4	2	6	3	3.2	28371.56439	2	28.46	1	2	15	1	1	2	4	292	584
22766	2	3	44	3	2	6	1	1.17	48050.44402	3	50.13	0	0	15	1	0	1.9	4.3	258	583.89
33485	2	3	44	1	1	1	2	2.07	23432.98	2	25.86	0	0	15	1	0	1.6	3.3	283	583.69
23757	2	2	31	3	2	5	2	2.56	83198.51814	1	21.35	0	0	13	2	0	4	8.3	281	583.08
31221	2	3	54	3	2	1	3	5	93147.43328	3	36.03	0	0	13	1	1	2.2	5.3	242	583
23182	2	2	31	3	2	1	3	3.83	6661.424053	3	33.88	0	0	12	1	0	2	6.7	174	582.9
26998	2	2	31	1	2	5	1	0	27323.05919	2	26.14	1	2	13	1	0	2.2	4.2	305	582.27
12160	2	2	39	1	2	1	3	3.43	24858.90237	2	27.7	1	1	12	1	0	2.6	4.4	344	582.15
14311	2	3	53	3	2	6	3	4.07	58756.14392	1	24.65	1	1	14	1	1	2.8	5.6	291	582
34955	2	2	34	3	2	1	3	5	91115.08321	1	21.97	1	1	13	2	0	2.3	5.2	257	581.04
23120	2	3	47	4	2	3	2	1.6	32783.81246	2	27.59	1	1	16	1	1	2.2	4.5	284	580.91
27971	2	3	42	4	2	1	2	1.43	36909.82031	3	33.47	1	1	12	1	0	2.1	4.5	271	580.71
36935	2	2	34	4	2	1	3	3.62	35935.15916	3	44.25	1	1	12	1	0	2.2	3.7	345	580.23
30660	2	3	51	3	2	1	1	1.34	45695.7963	1	20.43	1	1	11	1	0	2.4	6	232	580
20327	2	3	42	3	2	1	3	5	96519.58544	1	23.44	1	3	11	1	1	1.3	3.1	243	579.46
33232	2	2	31	4	2	5	3	3.48	36436.07407	3	40.57	0	0	12	1	0	2	2.7	429	579.15
12036	2	2	31	1	2	1	2	1.7	3789.477356	1	23.38	1	1	15	1	0	1.9	5.5	200	578.95
30240	2	1	24	3	2	1	3	3.84	97073.47005	1	24.65	1	3	19	2	0	2.3	4.2	317	578.87
25620	2	1	26	3	2	1	3	5	7588.500784	1	23.11	1	1	12	1	0	2	5.7	203	578.55
23901	2	2	30	4	1	5	1	0.19	33659.35818	2	26.58	0	0	13	1	0	2.1	4.2	289	578
28246	2	3	40	3	2	1	1	1.27	39584.80705	2	29.82	1	2	13	1	1	2.4	4.6	301	576.92
12121	2	1	25	3	2	5	1	0.86	76365.07067	2	25.93	1	2	12	2	0	2.2	4.3	295	576.59
23300	2	1	23	1	1	1	1	0.96	2639.143619	1	22.68	1	1	14	1	0	2.5	5.9	244	575.84
14538	2	2	35	1	1	1	1	0.37	15972.57422	1	20.43	1	1	14	1	0	1.6	2.8	329	575.75
22640	2	2	37	1	2	1	1	1.35	10602.63205	1	22.57	1	1	16	1	0	1.6	3.9	236	575.25
36534	2	3	45	5	2	1	1	0.85	38650.60852	1	22.2	0	0	14	1	1	1	2.5	230	575
28462	2	3	43	4	2	1	3	5	29474.56596	1	21.99	1	1	12	1	0	1.4	2.7	298	574.71
36461	2	1	20	3	2	1	1	0.78	53893.31625	3	30.35	0	0	11	1	0	2.2	4.3	294	574.64
11211	2	3	43	1	2	4	2	1.42	10682.13637	3	31.17	1	2	12	1	0	2.1	4.5	268	574.29
34546	2	1	23	4	2	5	3	3.12	32480.77909	3	35.06	1	7	12	2	0	2.2	3	421	574.09
28638	2	3	40	3	2	1	2	2.67	111789.7679	2	26.53	0	0	13	1	0	2	3.5	328	574
33658	2	3	41	3	2	6	2	1.63	31954.46744	2	26.07	1	5	12	2	0	1.6	3.2	287	574
32768	2	1	28	3	2	5	2	1.78	74235.6969	2	26.24	0	0	15	2	0	2.3	4.4	300	573.91
25949	2	1	21	3	2	5	1	0.54	62338.55705	1	21.61	1	2	13	2	0	2.1	4.6	262	573.9
18093	2	2	39	3	2	4	3	3.08	77978.9807	1	19.77	1	3	13	1	0	1.3	4	186	572.31
20561	2	2	30	3	2	1	1	1.33	76370.0828	2	28.64	0	0	12	1	0	2.6	6.2	240	572.31
32477	2	3	41	4	2	5	2	2.38	22309.46841	2	29.11	0	0	12	1	0	3	7.4	232	572.27
21566	2	3	50	3	2	2	3	3.6	70407.25793	2	28.38	1	1	12	1	0	1.8	3.3	312	572
33748	2	2	39	4	1	3	1	0.56	36372.59806	2	28.38	1	2	13	1	0	2.5	4.4	325	572
23318	2	1	28	3	2	6	3	5	73257.92557	1	18.64	1	8	13	2	0	2.9	5.7	291	571.97
12194	2	2	38	1	2	6	3	5	23691.15869	2	28.36	0	0	15	1	0	3.2	6	305	571.88
20803	2	1	20	3	2	5	2	1.4	211850.6641	3	32.31	0	0	13	2	0	1.6	3.4	269	571.63
26061	2	2	31	4	2	5	1	1.07	32114.81901	3	42.51	1	1	9	1	0	1.5	4.1	209	571.27
20972	2	3	44	3	2	3	2	2.01	115641.9768	1	20.27	1	2	13	1	0	1.7	2.3	422	570.94
40872	2	1	24	1	1	1	1	0.96	25356.09459	1	21.28	0	0	11	1	0	1.4	5.4	148	570.86
18158	2	1	21	1	2	1	1	1.36	19597.30703	2	29.08	1	1	10	1	0	3	5.5	311	570.17
12021	2	3	50	4	2	1	3	3.85	25814.77093	3	52.89	1	2	10	1	0	2.1	4.5	266	570
28287	2	2	31	3	1	1	1	1.17	58879.07533	3	31.08	1	1	12	1	0	2.5	4.2	339	569.52
21223	2	2	34	3	2	1	1	0.64	60302.82967	1	23.52	1	2	11	1	0	3.7	7	301	569.46
38019	2	1	22	3	2	5	3	5	66948.02506	1	22.13	1	2	13	2	1	2.2	4.8	261	569.45
18218	2	1	29	3	2	6	2	2.26	75803.05123	3	37	1	3	12	2	0	2.3	4.5	291	569.35
33879	2	1	29	3	2	4	1	0.75	64079.88479	3	30.19	1	2	12	1	0	3.1	5.3	333	569.32
37244	2	1	22	2	2	5	2	1.46	6187.312332	1	20.57	1	5	12	1	0	2.5	5.6	254	568.96
20192	2	2	32	1	1	1	1	0.84	21537.9108	3	33	0	0	13	1	0	1.7	2.9	333	568.06
18178	2	3	49	1	2	3	1	1.08	17097.49432	3	34.01	0	0	11	1	0	3.7	5.6	375	567.57
40140	2	1	24	4	2	5	1	0.84	20476.21783	1	17.87	1	1	12	2	0	1.5	3.2	266	567.47
32759	2	2	38	2	2	1	3	3.31	62076.51663	1	24.52	1	1	13	1	0	2.1	3.7	322	567.33
14944	2	2	37	3	2	1	1	1.23	73268.77092	1	23.78	1	1	10	1	0	1.4	3.1	256	566.86
11732	2	3	41	1	2	1	2	1.91	8943.202559	1	17.03	0	0	13	1	0	2.8	5.1	311	566.46
31767	2	3	45	3	2	1	3	5	92147.62735	3	39.44	1	3	16	1	0	2.3	3.4	383	566.17
32183	2	1	23	4	2	6	1	1.12	6942.391156	2	28.86	1	5	12	1	0	1.2	4.3	158	566.17
39027	2	2	33	4	2	1	2	2.05	28877.75881	3	35.1	1	2	12	1	0	2	3.7	306	566.1
25807	2	1	25	4	2	5	3	3.84	32561.76776	3	30.39	1	1	15	1	0	2.5	5	283	566
30426	2	2	36	1	2	1	1	0.74	40269.71784	2	25.36	1	20	12	1	0	2.7	5.9	259	565.96
39624	2	1	29	3	2	5	3	3.57	66369.93284	1	21.4	1	1	12	2	1	2.3	6.6	197	565.3
30328	2	3	50	3	2	3	1	1.34	44841.30607	3	32.73	0	0	15	1	0	1.6	3.4	266	565.25
23993	2	1	27	3	1	1	2	1.9	75682.04132	2	27.7	0	0	13	1	0	1.7	4	240	564.71
27344	2	3	42	3	2	5	1	0.97	85229.54072	1	19.71	0	0	15	2	0	3.2	5.7	317	564.66
14337	2	1	26	1	1	1	1	1.07	19472.5528	3	30.94	1	3	11	1	0	2	4.3	262	563.3
40790	2	3	51	5	2	3	2	2.63	30091.12613	3	38.61	1	3	13	1	0	2.6	5.1	287	562.96
27324	2	3	45	4	1	3	1	0.06	28827.56483	1	19.35	1	2	14	1	0	1.8	3.4	298	562.89
39735	2	2	31	4	2	6	2	2.18	38321.26488	1	21.24	0	0	13	1	0	1.3	2.7	271	562.85
23731	2	3	53	3	1	3	1	1.29	97261.2425	1	19.97	0	0	12	1	0	2.2	4.5	275	562.5
20389	2	2	30	4	2	5	3	3.8	26216.86252	3	31.74	1	1	11	1	0	3	5.9	286	562.47
31205	2	3	43	1	2	1	3	5	24649.37565	3	31.52	0	0	13	1	0	2.7	4.6	330	562.22
18086	2	2	30	1	2	1	3	5	20339.24405	1	22.67	1	2	11	2	0	1.7	3.9	245	562.06
40454	2	3	51	3	1	3	1	0.95	88290.51053	1	24.46	0	0	11	1	0	2.2	4.4	281	562
20704	2	3	47	2	1	1	2	2.51	70047.18905	3	32.13	0	0	13	1	0	1.6	2.8	321	561.75
17960	2	3	42	4	2	5	2	1.86	25863.77373	2	26.98	0	0	13	1	1	2.4	4.9	275	561.46
11064	2	2	31	5	2	5	2	2.66	90242.73751	2	28.53	0	0	14	2	0	2.1	4.3	274	561.05
32663	2	3	40	3	1	1	2	1.47	43276.48021	3	44.93	1	2	11	1	0	2.6	4.6	317	560.85
24270	2	1	25	1	1	1	1	0.78	29537.5943	2	29.11	0	0	13	1	0	2.8	4.8	327	560.57
40739	2	3	44	3	1	1	3	5	92147.62735	2	28.2	0	0	13	1	0	2.2	4.5	274	560.45
26369	2	2	34	3	2	1	3	5	69524.71396	1	20.03	1	6	13	1	0	2.4	4.7	286	560.08
18394	2	2	36	4	2	6	3	4.66	45742.6807	1	23.87	1	5	11	1	0	2.2	3.7	333	560.05
20376	2	2	35	3	2	5	3	5	78594.78364	1	20.4	1	7	15	1	0	2.2	5.7	216	559.64
36104	2	1	22	4	2	5	2	2.64	32381.4766	3	36.26	0	0	15	1	0	2.2	3.4	362	559.45
23850	2	3	43	1	2	2	2	1.47	26687.79448	2	28.15	0	0	13	1	1	2.9	4.9	331	559.28
14983	2	3	41	3	2	1	3	4.31	96119.53128	1	22.22	1	1	12	1	0	1.8	2.9	347	559.06
40001	2	2	38	3	2	1	3	5	76995.0625	1	24.8	1	1	13	1	0	2	3.7	302	558.7
38275	2	1	26	2	2	5	3	4.08	19134.31977	3	38.65	1	1	10	2	1	2.5	3.9	358	558.48
18013	2	2	31	4	1	6	1	0.73	24375.78949	1	19.86	0	0	16	1	0	1.8	4.2	239	557.67
36416	2	1	24	3	2	1	3	4.17	74235.6969	3	33.88	1	1	15	2	0	4.3	5.5	436	557.67
14041	2	3	49	3	2	5	3	5	76219.94233	1	23.53	1	2	10	1	1	2.1	3.8	308	557.33
18917	2	1	20	3	1	5	1	0.31	211850.6641	1	24.9	0	0	11	2	0	2	4.4	253	556.6
38247	2	3	48	1	1	1	2	2.43	23796.90074	3	32.18	0	0	14	1	0	2.8	4.2	371	556.5
23418	2	1	21	3	2	6	1	0.22	67000.24198	1	24.34	1	3	13	1	0	2.1	5.7	205	556.43
21483	2	1	27	3	2	1	3	4.4	62469.53295	2	26.55	1	1	15	1	0	1.5	4.3	194	556.13
12469	2	3	46	3	2	1	2	2.73	72935.59819	3	31.81	1	3	13	1	0	1.8	3.6	278	556
20597	2	3	48	3	1	1	3	4.31	96244.58441	3	34.55	0	0	12	1	0	1.9	3.2	330	555.79
23741	2	1	26	4	1	5	1	0.29	29211.71551	2	28.8	1	3	14	2	0	1.6	2.6	342	555.75
37336	2	2	34	4	2	1	1	0.7	28697.21158	3	36.92	0	0	10	1	0	2.8	5.7	273	555.75
27040	2	2	37	1	2	1	2	2.99	29523.13639	1	19.69	1	1	12	1	0	2.7	4.4	341	555.7
34681	2	2	39	3	2	1	3	4.13	106719.3309	3	30.38	1	2	12	1	0	1.3	2.3	314	555.54
40260	2	2	33	3	2	1	3	4.2	9166.327611	1	23	0	0	12	1	1	2.5	6.2	224	555.52
22404	2	3	42	3	2	1	3	3.98	93751.04521	2	29.17	0	0	11	1	0	1.3	3.8	190	555.38
26461	2	1	23	2	2	5	2	2.9	71485.07859	3	35.72	1	2	11	2	0	3.1	5.5	313	555.32
38105	2	1	28	3	2	3	1	1.3	64079.88479	1	21.45	1	1	13	1	0	2.3	4.3	297	555.26
11125	2	1	22	3	2	5	3	5	76032.06405	2	28.86	1	1	12	2	0	2.3	4.4	290	554.78
31813	2	3	47	1	2	3	1	0.39	18498.12096	2	29.76	1	2	11	1	0	2.1	5.2	224	554.67
28760	2	3	42	3	2	3	3	3.23	104245.3899	2	27.04	1	7	12	1	0	1.7	3.1	304	554.35
24725	2	1	21	4	2	5	1	1.32	29813.62557	2	29.38	1	14	12	1	0	3.1	4.8	358	554.32
14655	2	3	43	3	2	4	3	3.97	69451.34802	3	37.2	1	6	12	1	0	2.7	4.3	348	554.22
37140	2	3	45	1	2	1	1	0.79	16887.65093	1	23.32	0	0	14	1	0	1.8	3.5	285	554.17
34740	2	3	42	1	2	1	3	3.5	15726.23967	3	38.75	1	1	11	1	0	2.1	4.2	277	554
35247	2	2	34	3	2	1	3	3.9	91922.02113	1	24.22	1	3	13	1	0	2.8	6.6	235	553.93
20234	2	3	40	4	2	5	1	0.68	27989.94832	2	27.92	1	5	12	1	1	1.3	3.1	232	553.23
11276	2	3	43	4	2	1	3	3.31	21341.96196	2	29.47	1	4	9	1	0	2.2	7.8	156	553.09
14734	2	2	37	3	2	2	1	0.57	67679.9182	1	20.01	1	1	14	1	0	1.8	3.2	311	552.89
10821	2	3	52	3	2	1	2	2.9	58194.52862	2	28.19	0	0	13	1	0	1.7	3.6	261	552.71
40926	2	1	22	1	1	1	1	1.06	20124.39406	1	21.94	0	0	12	1	0	1.7	3.8	247	552.12
21421	2	1	21	1	1	5	1	0	4151.604836	3	36.95	0	0	13	1	0	2.6	5.2	276	552
32197	2	3	43	1	1	1	2	1.6	23796.90074	3	36.37	1	2	15	1	0	2.6	4.8	299	552
18858	2	2	32	3	2	1	3	5	58637.41544	1	19.71	1	1	14	1	0	1.5	3.1	267	551.8
23478	2	3	51	5	2	3	1	0.75	42944.87259	3	37.3	0	0	11	1	0	2.7	5.3	281	551.59
24084	2	3	43	3	2	1	3	5	126609.7367	1	21.87	1	2	11	1	0	1.6	3	294	551.25
29320	2	2	33	4	2	1	2	2.23	46505.65591	3	33.35	1	8	11	1	0	1.5	2.9	285	551
30301	2	2	30	3	2	1	3	4.13	94710.00309	3	32.19	1	3	14	1	0	1.4	3.8	203	551
32885	2	3	48	3	2	1	3	3.57	79008.59522	2	29.27	1	1	13	1	0	1.5	3.4	243	550.8
29347	2	1	28	3	2	6	3	3.33	82303.63832	2	26.29	0	0	11	2	0	2.3	5.3	239	550.74
33300	2	3	48	1	1	1	2	1.6	19585.04938	1	24.48	0	0	12	1	0	1.7	4	234	550.59
21871	2	3	44	3	2	4	3	4.08	113026.5006	2	26.6	1	3	12	1	0	1.9	3.3	317	550.58
21356	2	2	36	3	2	1	2	2.12	89748.50555	2	26.14	1	24	14	1	0	3	4.3	384	550.4
28174	2	3	47	4	2	4	1	1.24	26875.43516	3	43.21	0	0	12	1	0	2.8	3.9	395	550.18
31496	2	3	51	1	2	3	2	2.67	15389.44146	2	25.04	1	5	10	1	0	1.7	4.1	228	549.88
20408	2	2	37	3	2	1	3	3.59	92708.12203	3	35.54	1	1	13	1	0	2.8	5.4	285	549.64
35117	2	3	53	3	2	1	3	5	102437.1276	3	37.12	1	1	13	1	0	1.9	4.5	232	549.47
31187	2	1	22	3	2	6	3	4.29	70222.53208	2	25.26	0	0	13	2	0	1.6	3	293	549.38
21097	2	1	23	4	2	5	3	3.28	28064.10601	1	22.52	1	1	12	1	0	2.5	4.2	327	549.36
27303	2	2	31	3	2	1	1	0.77	60302.82967	3	39.55	1	7	12	1	0	2.7	4.8	309	549.33
33931	2	2	35	3	2	1	1	1.24	66137.27894	1	20.66	0	0	13	1	0	1.3	3.7	193	549.31
24907	2	2	35	1	2	3	1	0.39	29169.18119	2	27.95	0	0	12	1	0	2.6	6	238	549.23
22378	2	2	30	3	2	1	3	4.91	85621.33431	1	20.3	1	1	12	1	0	1.9	4.7	222	549.16
37046	2	3	45	4	2	1	3	3.11	34525.16262	3	35	1	1	12	1	0	2.2	3.3	366	549
27256	2	1	29	1	1	1	1	1.02	9294.780869	2	28.6	0	0	16	1	0	2	4.9	224	548.8
30880	2	2	38	3	2	1	2	2.66	7943.154626	2	27.57	0	0	16	1	0	2	6.2	177	548.7
12552	2	2	39	3	2	1	2	2.66	60612.7409	1	16.62	0	0	14	2	0	1.7	4.2	222	548.47
29101	2	1	24	1	2	6	1	1.34	3180.012511	1	23.4	1	3	14	1	0	1.6	6.5	135	548.44
20815	2	2	35	4	2	1	2	1.84	35290.74848	3	48.56	1	12	12	1	0	4	8.5	258	548.25
35770	2	3	43	4	2	5	1	0.93	24099.64171	2	27.5	1	1	14	1	0	3.2	4.9	358	548.19
37820	2	2	30	1	1	5	2	2.67	25761.39717	1	24.6	1	1	11	2	0	2	3.9	281	547.95
32897	2	3	54	3	2	3	2	2.02	87227.50133	1	21.6	1	1	12	1	0	2.2	4.6	262	547.82
22344	2	2	30	4	2	5	1	0.78	37047.8523	3	31.57	1	2	11	1	0	2	3.5	313	547.75
18005	2	2	39	3	1	1	2	2.94	71038.18799	2	25.69	1	1	12	1	0	2.9	4.6	345	547.24
28618	2	3	53	3	1	1	1	1.28	47705.71455	1	22.81	0	0	12	1	1	1.9	3.3	315	547.11
35490	2	2	35	1	2	1	3	5	22768.90544	1	24.61	1	1	10	2	1	1.9	4.5	231	547.11
28224	2	2	38	3	2	6	2	2.69	75707.10361	2	25.95	1	2	14	1	0	2.6	5.9	241	546.88
38475	2	2	36	3	2	1	3	5	102284.8147	1	24.37	1	20	14	1	0	2.6	5.9	241	546.88
26890	2	3	42	4	1	3	1	0.33	29225.29075	3	33.32	0	0	15	1	0	3.7	6.7	302	546.86
31259	2	2	35	4	2	5	2	1.93	6794.79055	2	28.81	0	0	15	1	0	1.6	3.6	243	546.75
34914	2	1	28	1	2	5	3	4.97	16422.48328	3	37.19	0	0	11	2	0	2.3	3	419	546.52
26493	2	2	36	4	2	3	1	1.09	33746.6098	3	30.45	0	0	12	1	0	2.1	3.8	302	546.48
28551	2	3	42	5	1	1	2	2.32	112587.6921	1	21.17	1	2	15	1	0	1.8	3.6	273	546
41157	2	3	54	3	2	3	1	0.84	48503.66935	2	28.19	1	3	11	1	1	1.7	3.2	290	545.88
14964	2	3	54	5	2	1	2	2.6	62761.60046	2	28.15	0	0	12	1	0	1.8	2.5	393	545.83
29909	2	1	25	4	2	5	1	0.12	6643.27948	1	22.46	0	0	13	1	0	1.8	4.7	209	545.72
24471	2	1	22	1	1	5	1	0.16	26417.05428	1	22.1	1	4	10	2	0	2.1	3.4	337	545.62
23139	2	1	22	4	2	5	1	1.11	33977.133	1	19.74	0	0	14	2	0	2.3	3.5	358	544.78
29131	2	2	38	3	2	1	3	5	107149.844	2	25.78	1	3	13	1	0	2.3	5.4	232	544.7
23829	2	2	37	4	1	3	1	1.36	36823.29807	3	32.57	1	2	13	1	1	1.8	3.5	280	544.44
29451	2	2	39	3	2	1	1	1.25	66404.08123	3	31.33	1	2	13	1	0	3.6	5	392	544.44
21514	2	3	41	4	2	1	3	5	30393.73077	2	29.89	1	2	11	1	0	1.4	3	254	544.29
28832	2	1	21	3	2	5	1	0.43	62338.55705	2	27.01	1	1	13	2	0	1.9	3.8	272	544
32689	2	2	31	3	1	5	1	0.78	58194.37628	1	23.72	1	2	12	1	0	3	6.5	251	543.83
18250	2	3	45	3	2	1	3	5	84667.43109	1	24.36	1	2	12	1	0	2.5	4.5	302	543.6
22555	2	2	36	3	2	6	1	0.75	102918.9869	1	20.91	1	2	13	1	0	3.6	5.7	343	543.08
35155	2	3	41	4	2	5	3	5	23916.78788	3	34.34	1	2	10	1	0	2.7	4.2	349	542.89
18398	2	1	28	1	1	1	1	1.33	1786.2277	3	32.56	0	0	11	1	0	1.4	4	190	542.86
23641	2	3	50	4	2	3	2	2.23	31293.95189	2	28.09	1	5	14	1	0	2.4	3.9	334	542.75
32246	2	1	27	2	1	6	2	1.71	46993.61656	2	25.92	0	0	13	1	0	1.5	3.7	220	542.67
14492	2	3	46	3	2	4	2	2.18	35592.05377	3	30.89	1	1	14	1	0	3.2	6.2	280	542.5
31415	2	1	23	1	1	1	1	0.85	29163.97383	1	17	0	0	12	1	0	2	3.1	350	542.5
35325	2	2	35	1	1	1	2	1.61	19399.62526	2	26.47	1	3	10	1	0	1.8	3.5	279	542.5
30331	2	3	47	1	2	5	1	0.8	27492.16203	1	24.86	1	2	8	1	0	2.2	5.4	221	542.45
32401	2	3	40	1	2	1	1	1.16	28351.1226	2	25.38	1	2	15	1	0	2	4.2	258	541.8
26167	2	1	24	4	2	5	3	3.01	27878.42472	3	36.82	1	2	11	1	0	3.4	5.7	323	541.5
25076	2	3	51	3	2	1	3	3.98	90104.63404	3	31.43	0	0	12	1	0	3.5	4.6	412	541.49
12250	2	2	34	3	1	6	1	1.24	74490.44735	1	20.76	1	6	14	1	0	3.9	7.3	289	540.95
40381	2	2	34	5	2	1	3	5	76746.44428	1	23.76	0	0	13	1	0	2.9	4	392	540.69
38148	2	3	54	3	2	1	2	2.1	116640.874	2	26.13	0	0	11	1	0	1.1	2.9	205	540.45
10713	2	3	40	3	2	1	3	5	92326.08493	1	22.58	1	1	16	1	0	1.6	3.5	247	540.31
14084	2	2	38	3	1	1	2	2.38	89924.23373	2	27.38	1	6	13	1	0	3.9	7	301	540.26
35709	2	3	45	3	2	1	3	3.1	92950.24721	3	31.92	1	1	12	1	0	2.3	5.7	218	540.26
24906	2	3	51	1	2	1	3	5	27492.16203	1	23.61	1	10	15	1	0	3.3	5.4	330	540
33177	2	3	40	3	2	6	3	5	78169.73289	1	22.55	1	4	14	1	0	1.6	4.5	192	540
35537	2	3	53	3	2	3	3	5	124571.342	3	57.41	0	0	11	2	0	1.6	3.6	240	540
26801	2	3	46	3	2	1	3	4.47	138287.1944	3	37.27	0	0	13	1	0	2.4	3.4	381	539.75
24701	2	2	33	3	2	1	3	5	82173.92742	3	44.46	0	0	12	1	0	2.9	4.3	364	539.72
25364	2	1	29	4	2	1	1	1.36	32978.53124	3	41.02	0	0	13	1	0	2.2	4.3	276	539.45
10861	2	3	47	3	2	1	3	4.64	78436.73857	3	34.94	1	2	12	1	0	2.1	3.3	343	539
31268	2	3	40	3	2	1	1	0.38	40810.26336	3	30.56	0	0	13	1	0	3	5.5	294	539
31090	2	3	54	5	1	3	1	0.86	47705.71455	3	45.95	0	0	9	1	0	3.4	7.6	241	538.71
30415	2	3	46	4	2	3	3	5	36443.37549	3	37.15	0	0	15	1	0	3.6	6.4	303	538.67
34939	2	2	35	3	2	3	1	1.38	60520.98214	3	39.45	1	5	12	1	1	2.3	3.8	326	538.61
20706	2	2	35	4	2	3	3	4.92	30888.86081	3	33.48	1	1	13	1	0	2.1	4.3	263	538.52
39413	2	3	53	3	2	5	2	1.67	48494.13136	3	36.93	0	0	12	2	0	2.4	4	323	538.33
28091	2	1	27	1	1	1	2	2.01	4597.649831	2	28.41	0	0	12	1	0	2.7	4.3	338	538.3
23591	2	3	45	3	2	1	3	4.08	93751.04521	3	51.54	1	6	13	1	0	2.3	5.2	238	538.09
28139	2	2	38	3	2	3	1	1.31	85621.33431	2	28.86	1	3	15	1	0	1.5	3.2	252	537.6
34631	2	2	36	3	2	1	3	5	110271.5328	2	26.68	1	10	14	1	0	2.7	5.9	246	537.56
15293	2	1	28	3	2	6	2	1.52	97210.86975	2	26.44	1	1	17	2	0	1.9	3.2	319	537.26
23790	2	1	21	5	2	5	1	1.34	75499.59337	2	27.87	1	2	13	2	0	2.8	4.6	327	537.21
35821	2	1	22	5	2	5	2	1.86	66161.14153	2	29.58	1	3	14	1	0	1.6	2.7	318	536.63
34180	2	3	46	4	1	2	2	2.05	22980.35379	3	35.21	0	0	12	1	0	3.2	4.4	390	536.25
[truncated: 1,391 more rows]
